# Supplementary material for: Comparative preventive effects of probiotic and postbiotic preparations of Lacticaseibacillus rhamnosus L156.4 and GG in a 5-FU-induced mucositis model
Source: Gut Microbes Rep. 2026 May 21;3(1):2675856. doi: 10.1080/29933935.2026.2675856 (PMC13196637; doi:10.1080/29933935.2026.2675856)
Supplement: Supplementary_TableS1S2S3.xlsx [file KGMR_A_2675856_SM4267.xlsx]

## Sheet: Legend
Table S1: Summary of statistical analyses and p-Values for figures 2–7
Table S2: Compositional differential abundance analysis at the phylum level using ALDEx2 (CLR)
Table S3: Compositional differential abundance analysis at the genus level using ALDEx2 (CLR)

## Sheet: Table S1
Figure	Statistical test	Post-hoc test	p-value	R squared	Comparison	Adjusted P Value	Hedges’ g	95% Cl
2a	Ordinary one-way ANOVA	Tukey's multiple comparisons test	0.00000000000003	0.9482	NC vs MUC	0.00000000000045
2a	Ordinary one-way ANOVA	Tukey's multiple comparisons test	0.00000000000003	0.9482	NC vs L156.4	0.00000000000128
2a	Ordinary one-way ANOVA	Tukey's multiple comparisons test	0.00000000000003	0.9482	NC vs LGG	0.00000000000058
2a	Ordinary one-way ANOVA	Tukey's multiple comparisons test	0.00000000000003	0.9482	MUC vs. L156.4 MUC	0.99639147194406
2a	Ordinary one-way ANOVA	Tukey's multiple comparisons test	0.00000000000003	0.9482	MUC vs. LGG MUC	0.96978319013614
2a	Ordinary one-way ANOVA	Tukey's multiple comparisons test	0.00000000000003	0.9482	L156.4 MUC vs. LGG MUC	0.91911521056202
2b	Ordinary one-way ANOVA	Tukey's multiple comparisons test	0.0153	0.3587	NC vs. MUC	0.0253
2b	Ordinary one-way ANOVA	Tukey's multiple comparisons test	0.0153	0.3587	NC vs. L156.4 MUC	0.0218
2b	Ordinary one-way ANOVA	Tukey's multiple comparisons test	0.0153	0.3587	NC vs. LGG MUC	0.3069
2b	Ordinary one-way ANOVA	Tukey's multiple comparisons test	0.0153	0.3587	MUC vs. L156.4 MUC	0.9999
2b	Ordinary one-way ANOVA	Tukey's multiple comparisons test	0.0153	0.3587	MUC vs. LGG MUC	0.5413
2b	Ordinary one-way ANOVA	Tukey's multiple comparisons test	0.0153	0.3587	L156.4 MUC vs. LGG MUC	0.4997
2c	Kruskal-Wallis test	Dunn's multiple comparisons test	0.0004	-	NC vs. MUC	0.00551885395922	3.36	[1.73–4.99]
2c	Kruskal-Wallis test	Dunn's multiple comparisons test	0.0004	-	NC vs. L156.4 MUC	0.000506969076976	3.47	[1.81–5.13]
2c	Kruskal-Wallis test	Dunn's multiple comparisons test	0.0004	-	NC vs. LGG MUC	0.244028214945861
2c	Kruskal-Wallis test	Dunn's multiple comparisons test	0.0004	-	MUC vs. L156.4 MUC	>0.9999
2c	Kruskal-Wallis test	Dunn's multiple comparisons test	0.0004	-	MUC vs. LGG MUC	>0.9999
2c	Kruskal-Wallis test	Dunn's multiple comparisons test	0.0004	-	L156.4 MUC vs. LGG MUC	0.357053063556603
2d	Ordinary one-way ANOVA	Tukey's multiple comparisons test	0.000000000001685	0.9067	MUC vs. NC	0.000000000001043	7.95	[4.83–11.08]
2d	Ordinary one-way ANOVA	Tukey's multiple comparisons test	0.000000000001685	0.9067	L156.4 MUC vs. NC	0.000000001011885	8.86	[5.41–12.30]
2d	Ordinary one-way ANOVA	Tukey's multiple comparisons test	0.000000000001685	0.9067	LGG MUC vs. NC	0.000000002430605	5.72	[3.36–8.09]
2d	Ordinary one-way ANOVA	Tukey's multiple comparisons test	0.000000000001685	0.9067	L156.4 MUC vs. MUC	0.002033188946769	2.09	[0.79–3.40]
2d	Ordinary one-way ANOVA	Tukey's multiple comparisons test	0.000000000001685	0.9067	LGG MUC vs. MUC	0.000649400868892	1.94	[0.67–3.21]
2d	Ordinary one-way ANOVA	Tukey's multiple comparisons test	0.000000000001685	0.9067	LGG MUC vs. L156.4 MUC	0.967324693597814
2e	Brown-Forsythe and Welch ANOVA tests	Dunnett's T3 multiple comparisons test	0.0001	-	NC vs. MUC	0.0015	3.22	[1.57–4.88]
2e	Brown-Forsythe and Welch ANOVA tests	Dunnett's T3 multiple comparisons test	0.0001	-	NC vs. L156.4 MUC	0.9735
2e	Brown-Forsythe and Welch ANOVA tests	Dunnett's T3 multiple comparisons test	0.0001	-	NC vs. LGG MUC	>0.9999
2e	Brown-Forsythe and Welch ANOVA tests	Dunnett's T3 multiple comparisons test	0.0001	-	MUC vs. L156.4 MUC	0.0087	3.9	[2.04–5.75]
2e	Brown-Forsythe and Welch ANOVA tests	Dunnett's T3 multiple comparisons test	0.0001	-	MUC vs. LGG MUC	0.0458	0.121	[0.05–0.20]
2e	Brown-Forsythe and Welch ANOVA tests	Dunnett's T3 multiple comparisons test	0.0001	-	L156.4 MUC vs. LGG MUC	0.9662
3a	Kruskal-Wallis test	Dunn's multiple comparisons test	0.0024	-	NC vs. MUC	0.04144271305471
3a	Kruskal-Wallis test	Dunn's multiple comparisons test	0.0024	-	NC vs. iL156.4 MUC	0.002103293021382
3a	Kruskal-Wallis test	Dunn's multiple comparisons test	0.0024	-	NC vs. iLGG MUC	0.022720964543064
3a	Kruskal-Wallis test	Dunn's multiple comparisons test	0.0024	-	MUC vs. iL156.4 MUC	>0.9999
3a	Kruskal-Wallis test	Dunn's multiple comparisons test	0.0024	-	MUC vs. iLGG MUC	>0.9999
3a	Kruskal-Wallis test	Dunn's multiple comparisons test	0.0024	-	iL156.4 MUC vs. iLGG MUC	>0.9999
3b	Ordinary one-way ANOVA	Tukey's multiple comparisons test	0.0165	0.3665	NC vs. MUC	0.0499
3b	Ordinary one-way ANOVA	Tukey's multiple comparisons test	0.0165	0.3665	NC vs. iL156.4 MUC	0.9232
3b	Ordinary one-way ANOVA	Tukey's multiple comparisons test	0.0165	0.3665	NC vs. iLGG MUC	0.9985
3b	Ordinary one-way ANOVA	Tukey's multiple comparisons test	0.0165	0.3665	MUC vs. iL156.4 MUC	0.1151
3b	Ordinary one-way ANOVA	Tukey's multiple comparisons test	0.0165	0.3665	MUC vs. iLGG MUC	0.0192
3b	Ordinary one-way ANOVA	Tukey's multiple comparisons test	0.0165	0.3665	iL156.4 MUC vs. iLGG MUC	0.8252
3c	Kruskal-Wallis test	Dunn's multiple comparisons test	0.0004	-	NC vs. MUC	0.0055	3.36	[1.73–4.99]
3c	Kruskal-Wallis test	Dunn's multiple comparisons test	0.0004	-	NC vs. iL156.4 MUC	0.0005	3.47	[1.81–5.13]
3c	Kruskal-Wallis test	Dunn's multiple comparisons test	0.0004	-	NC vs. iLGG MUC	0.244
3c	Kruskal-Wallis test	Dunn's multiple comparisons test	0.0004	-	MUC vs. iL156.4 MUC	>0.9999
3c	Kruskal-Wallis test	Dunn's multiple comparisons test	0.0004	-	MUC vs. iLGG MUC	>0.9999
3c	Kruskal-Wallis test	Dunn's multiple comparisons test	0.0004	-	iL156.4 MUC vs. iLGG MUC	0.3571
3d	Kruskal-Wallis test	Dunn's multiple comparisons test	0.0005	-	NC vs. MUC	0.0004	5.52	[3.22–7.82]
3d	Kruskal-Wallis test	Dunn's multiple comparisons test	0.0005	-	NC vs. iL156.4 MUC	0.3156
3d	Kruskal-Wallis test	Dunn's multiple comparisons test	0.0005	-	NC vs. iLGG MUC	0.0139	3.493	[1.828–5.157]
3d	Kruskal-Wallis test	Dunn's multiple comparisons test	0.0005	-	MUC vs. iL156.4 MUC	0.2316
3d	Kruskal-Wallis test	Dunn's multiple comparisons test	0.0005	-	MUC vs. iLGG MUC	>0.9999
3d	Kruskal-Wallis test	Dunn's multiple comparisons test	0.0005	-	iL156.4 MUC vs. iLGG MUC	>0.9999
3e	Brown-Forsythe and Welch ANOVA tests	Dunnett's T3 multiple comparisons test	0.0002	-	NC vs. MUC	0.0037	2.61	[1.06–4.16]
3e	Brown-Forsythe and Welch ANOVA tests	Dunnett's T3 multiple comparisons test	0.0002	-	NC vs. iL156.4 MUC	0.0298	1.89	[0.51–3.26]
3e	Brown-Forsythe and Welch ANOVA tests	Dunnett's T3 multiple comparisons test	0.0002	-	NC vs. iLGG MUC	0.8248
3e	Brown-Forsythe and Welch ANOVA tests	Dunnett's T3 multiple comparisons test	0.0002	-	MUC vs. iL156.4 MUC	0.8209
3e	Brown-Forsythe and Welch ANOVA tests	Dunnett's T3 multiple comparisons test	0.0002	-	MUC vs. iLGG MUC	0.0109	2.74	[1.28–4.19]
3e	Brown-Forsythe and Welch ANOVA tests	Dunnett's T3 multiple comparisons test	0.0002	-	iL156.4 MUC vs. iLGG MUC	0.0621
4a	Ordinary one-way ANOVA	Tukey's multiple comparisons test	0.000000000005	0.897734	NC vs. MUC	0.0000000001619
4a	Ordinary one-way ANOVA	Tukey's multiple comparisons test	0.000000000005	0.897734	NC vs. sL156.4 MUC	0.0000000000108
4a	Ordinary one-way ANOVA	Tukey's multiple comparisons test	0.000000000005	0.897734	NC vs. sLGG MUC	0.0000000026635
4a	Ordinary one-way ANOVA	Tukey's multiple comparisons test	0.000000000005	0.897734	MUC vs. sL156.4 MUC	0.3979158955527
4a	Ordinary one-way ANOVA	Tukey's multiple comparisons test	0.000000000005	0.897734	MUC vs. sLGG MUC	0.447954374751
4a	Ordinary one-way ANOVA	Tukey's multiple comparisons test	0.000000000005	0.897734	sL156.4 MUC vs. sLGG MUC	0.023143900018
4b	Ordinary one-way ANOVA	Tukey's multiple comparisons test	0.0057	0.4144	NC vs. MUC	0.0322
4b	Ordinary one-way ANOVA	Tukey's multiple comparisons test	0.0057	0.4144	NC vs. sL156.4 MUC	0.0044
4b	Ordinary one-way ANOVA	Tukey's multiple comparisons test	0.0057	0.4144	NC vs. sLGG MUC	0.2673
4b	Ordinary one-way ANOVA	Tukey's multiple comparisons test	0.0057	0.4144	MUC vs. sL156.4 MUC	0.8063
4b	Ordinary one-way ANOVA	Tukey's multiple comparisons test	0.0057	0.4144	MUC vs. sLGG MUC	0.6666
4b	Ordinary one-way ANOVA	Tukey's multiple comparisons test	0.0057	0.4144	sL156.4 MUC vs. sLGG MUC	0.2023
4c	Kruskal-Wallis test	Dunn's multiple comparisons test	0.0015	-	NC vs. MUC	0.0187
4c	Kruskal-Wallis test	Dunn's multiple comparisons test	0.0015	-	NC vs. sL156.4 MUC	0.0255
4c	Kruskal-Wallis test	Dunn's multiple comparisons test	0.0015	-	NC vs. sLGG MUC	0.0019
4c	Kruskal-Wallis test	Dunn's multiple comparisons test	0.0015	-	MUC vs. sL156.4 MUC	>0.9999
4c	Kruskal-Wallis test	Dunn's multiple comparisons test	0.0015	-	MUC vs. sLGG MUC	>0.9999
4c	Kruskal-Wallis test	Dunn's multiple comparisons test	0.0015	-	sL156.4 MUC vs. sLGG MUC	>0.9999
4d	Brown-Forsythe and Welch ANOVA tests	Dunnett's T3 multiple comparisons test	0.0004	-	NC vs. MUC	0.0000346700079
4d	Brown-Forsythe and Welch ANOVA tests	Dunnett's T3 multiple comparisons test	0.0004	-	NC vs. sL156.4 MUC	0.0096506139506
4d	Brown-Forsythe and Welch ANOVA tests	Dunnett's T3 multiple comparisons test	0.0004	-	NC vs. sLGG MUC	0.0355819985313
4d	Brown-Forsythe and Welch ANOVA tests	Dunnett's T3 multiple comparisons test	0.0004	-	MUC vs. sL156.4 MUC	0.954487476694
4d	Brown-Forsythe and Welch ANOVA tests	Dunnett's T3 multiple comparisons test	0.0004	-	MUC vs. sLGG MUC	0.748625275211
4d	Brown-Forsythe and Welch ANOVA tests	Dunnett's T3 multiple comparisons test	0.0004	-	sL156.4 MUC vs. sLGG MUC	0.9975301055964
5c	Ordinary one-way ANOVA	Tukey's multiple comparisons test	0.00007027832502	0.5907	NC vs. MUC	0.00003206289614	2.79	[1.32–4.27]
5c	Ordinary one-way ANOVA	Tukey's multiple comparisons test	0.00007027832502	0.5907	NC vs. L156.4 MUC	0.04087361658923	1.36	[0.20–2.52]
5c	Ordinary one-way ANOVA	Tukey's multiple comparisons test	0.00007027832502	0.5907	NC vs. LGG MUC	0.00532573854466	1.62	[0.41–2.82]
5c	Ordinary one-way ANOVA	Tukey's multiple comparisons test	0.00007027832502	0.5907	MUC vs. L156.4 MUC	0.03375449662028	2.27	[0.93–3.62]
5c	Ordinary one-way ANOVA	Tukey's multiple comparisons test	0.00007027832502	0.5907	MUC vs. LGG MUC	0.1951119952508
5c	Ordinary one-way ANOVA	Tukey's multiple comparisons test	0.00007027832502	0.5907	L156.4 MUC vs. LGG MUC	0.81499274493172
5d	Ordinary one-way ANOVA	Tukey's multiple comparisons test	0.0054	0.4174	NC vs. MUC	0.0095	4.21	[2.33–6.09]
5d	Ordinary one-way ANOVA	Tukey's multiple comparisons test	0.0054	0.4174	NC vs. L156.4 MUC	0.9907
5d	Ordinary one-way ANOVA	Tukey's multiple comparisons test	0.0054	0.4174	NC vs. LGG MUC	0.8862
5d	Ordinary one-way ANOVA	Tukey's multiple comparisons test	0.0054	0.4174	MUC vs. L156.4 MUC	0.0139	1.54	[0.34–2.73]
5d	Ordinary one-way ANOVA	Tukey's multiple comparisons test	0.0054	0.4174	MUC vs. LGG MUC	0.0378	1.89	[0.63–3.15]
5d	Ordinary one-way ANOVA	Tukey's multiple comparisons test	0.0054	0.4174	L156.4 MUC vs. LGG MUC	0.9697	0.18	[0.87–1.23]
5e	Ordinary one-way ANOVA	Tukey's multiple comparisons test	0.0000000002107	0.8601	NC vs. MUC	0.00000000015304	4.86	[2.78–6.94]
5e	Ordinary one-way ANOVA	Tukey's multiple comparisons test	0.0000000002107	0.8601	NC vs. L156.4 MUC	0.00000005331213	3.42	[1.78–5.06]
5e	Ordinary one-way ANOVA	Tukey's multiple comparisons test	0.0000000002107	0.8601	NC vs. LGG MUC	0.00000012084455	3.57	[1.88–5.25]
5e	Ordinary one-way ANOVA	Tukey's multiple comparisons test	0.0000000002107	0.8601	MUC vs. L156.4 MUC	0.02877216332249	2.29	[0.941–3.63]
5e	Ordinary one-way ANOVA	Tukey's multiple comparisons test	0.0000000002107	0.8601	MUC vs. LGG MUC	0.01204110878117	3.98	[2.17–5.79]
5e	Ordinary one-way ANOVA	Tukey's multiple comparisons test	0.0000000002107	0.8601	L156.4 MUC vs. LGG MUC	0.98095377276964	0.33	[0.725–1.385]
6a	Kruskal-Wallis test	Dunn's multiple comparisons test	0.0012725239764	-	NC vs. MUC	0.9472479605836
6a	Kruskal-Wallis test	Dunn's multiple comparisons test	0.0012725239764	-	NC vs. L156.4 MUC	0.5303531054993
6a	Kruskal-Wallis test	Dunn's multiple comparisons test	0.0012725239764	-	NC vs. LGG MUC	0.2462948735311
6a	Kruskal-Wallis test	Dunn's multiple comparisons test	0.0012725239764	-	MUC vs. L156.4 MUC	0.0088672392825
6a	Kruskal-Wallis test	Dunn's multiple comparisons test	0.0012725239764	-	MUC vs. LGG MUC	0.0026080256555
6a	Kruskal-Wallis test	Dunn's multiple comparisons test	0.0012725239764	-	L156.4 MUC vs. LGG MUC	>0.9999999999999
6b	Kruskal-Wallis test	Dunn's multiple comparisons test	0.002344436201	-	NC vs. MUC	0.9189076234228
6b	Kruskal-Wallis test	Dunn's multiple comparisons test	0.002344436201	-	NC vs. L156.4 MUC	>0.9999999999999
6b	Kruskal-Wallis test	Dunn's multiple comparisons test	0.002344436201	-	NC vs. LGG MUC	0.2596868344546
6b	Kruskal-Wallis test	Dunn's multiple comparisons test	0.002344436201	-	MUC vs. L156.4 MUC	0.0499060070219
6b	Kruskal-Wallis test	Dunn's multiple comparisons test	0.002344436201	-	MUC vs. LGG MUC	0.0017824298944
6b	Kruskal-Wallis test	Dunn's multiple comparisons test	0.002344436201	-	L156.4 MUC vs. LGG MUC	>0.9999999999999
6c	Ordinary one-way ANOVA	Tukey's multiple comparisons test	0.000574520039	0.5563	NC vs. MUC	0.0243580844819
6c	Ordinary one-way ANOVA	Tukey's multiple comparisons test	0.000574520039	0.5563	NC vs. L156.4 MUC	0.9988633183602
6c	Ordinary one-way ANOVA	Tukey's multiple comparisons test	0.000574520039	0.5563	NC vs. LGG MUC	0.711560699523
6c	Ordinary one-way ANOVA	Tukey's multiple comparisons test	0.000574520039	0.5563	MUC vs. L156.4 MUC	0.010732301665
6c	Ordinary one-way ANOVA	Tukey's multiple comparisons test	0.000574520039	0.5563	MUC vs. LGG MUC	0.0003932375764
6c	Ordinary one-way ANOVA	Tukey's multiple comparisons test	0.000574520039	0.5563	L156.4 MUC vs. LGG MUC	0.4988590291737
6d	Kruskal-Wallis test	Dunn's multiple comparisons test	0.0085185297238	-	NC vs. MUC	0.0040183766941
6d	Kruskal-Wallis test	Dunn's multiple comparisons test	0.0085185297238	-	NC vs. L156.4 MUC	0.1561564464517
6d	Kruskal-Wallis test	Dunn's multiple comparisons test	0.0085185297238	-	NC vs. LGG MUC	0.2189514966814
6d	Kruskal-Wallis test	Dunn's multiple comparisons test	0.0085185297238	-	MUC vs. L156.4 MUC	0.9767815597265
6d	Kruskal-Wallis test	Dunn's multiple comparisons test	0.0085185297238	-	MUC vs. LGG MUC	0.987613420297
6d	Kruskal-Wallis test	Dunn's multiple comparisons test	0.0085185297238	-	L156.4 MUC vs. LGG MUC	>0.9999999999999
6e	Ordinary one-way ANOVA	Tukey's multiple comparisons test	0.0107945456063	0.4542	NC vs. MUC	0.0807272786655
6e	Ordinary one-way ANOVA	Tukey's multiple comparisons test	0.0107945456063	0.4542	NC vs. L156.4 MUC	0.0132588829301
6e	Ordinary one-way ANOVA	Tukey's multiple comparisons test	0.0107945456063	0.4542	NC vs. LGG MUC	0.0195985862219
6e	Ordinary one-way ANOVA	Tukey's multiple comparisons test	0.0107945456063	0.4542	MUC vs. L156.4 MUC	0.9022303010148
6e	Ordinary one-way ANOVA	Tukey's multiple comparisons test	0.0107945456063	0.4542	MUC vs. LGG MUC	0.8940645939561
6e	Ordinary one-way ANOVA	Tukey's multiple comparisons test	0.0107945456063	0.4542	L156.4 MUC vs. LGG MUC	0.9998245898288
6f	Ordinary one-way ANOVA	Tukey's multiple comparisons test	0.0004192001775	0.5873	NC vs. MUC	0.5177794979113
6f	Ordinary one-way ANOVA	Tukey's multiple comparisons test	0.0004192001775	0.5873	NC vs. L156.4 MUC	0.3864049358308
6f	Ordinary one-way ANOVA	Tukey's multiple comparisons test	0.0004192001775	0.5873	NC vs. LGG MUC	0.0146472690653
6f	Ordinary one-way ANOVA	Tukey's multiple comparisons test	0.0004192001775	0.5873	MUC vs. L156.4 MUC	0.0229978452251
6f	Ordinary one-way ANOVA	Tukey's multiple comparisons test	0.0004192001775	0.5873	MUC vs. LGG MUC	0.0003168424093
6f	Ordinary one-way ANOVA	Tukey's multiple comparisons test	0.0004192001775	0.5873	L156.4 MUC vs. LGG MUC	0.3109773099767
6g	Ordinary one-way ANOVA	Tukey's multiple comparisons test	0.4910222879286	0.1112	NC vs. MUC	0.5273631024925
6g	Ordinary one-way ANOVA	Tukey's multiple comparisons test	0.4910222879286	0.1112	NC vs. L156.4 MUC	0.9822265786942
6g	Ordinary one-way ANOVA	Tukey's multiple comparisons test	0.4910222879286	0.1112	NC vs. LGG MUC	0.9991960304627
6g	Ordinary one-way ANOVA	Tukey's multiple comparisons test	0.4910222879286	0.1112	MUC vs. L156.4 MUC	0.6879764230428
6g	Ordinary one-way ANOVA	Tukey's multiple comparisons test	0.4910222879286	0.1112	MUC vs. LGG MUC	0.5684371067429
6g	Ordinary one-way ANOVA	Tukey's multiple comparisons test	0.4910222879286	0.1112	L156.4 MUC vs. LGG MUC	0.994450294701
6h	Ordinary one-way ANOVA	Tukey's multiple comparisons test	0.0153245853795	0.4903	NC vs. MUC	0.0101446946714
6h	Ordinary one-way ANOVA	Tukey's multiple comparisons test	0.0153245853795	0.4903	NC vs. L156.4 MUC	0.2142480753649
6h	Ordinary one-way ANOVA	Tukey's multiple comparisons test	0.0153245853795	0.4903	NC vs. LGG MUC	0.565189121058
6h	Ordinary one-way ANOVA	Tukey's multiple comparisons test	0.0153245853795	0.4903	MUC vs. L156.4 MUC	0.4925101372722
6h	Ordinary one-way ANOVA	Tukey's multiple comparisons test	0.0153245853795	0.4903	MUC vs. LGG MUC	0.1226233891557
6h	Ordinary one-way ANOVA	Tukey's multiple comparisons test	0.0153245853795	0.4903	L156.4 MUC vs. LGG MUC	0.8510281904013
6i	Ordinary one-way ANOVA	Tukey's multiple comparisons test	0.0330818113464	0.3472	NC vs. MUC	0.3741124794418
6i	Ordinary one-way ANOVA	Tukey's multiple comparisons test	0.0330818113464	0.3472	NC vs. L156.4 MUC	0.0191305862938
6i	Ordinary one-way ANOVA	Tukey's multiple comparisons test	0.0330818113464	0.3472	NC vs. LGG MUC	0.3334639165943
6i	Ordinary one-way ANOVA	Tukey's multiple comparisons test	0.0330818113464	0.3472	MUC vs. L156.4 MUC	0.3869035091653
6i	Ordinary one-way ANOVA	Tukey's multiple comparisons test	0.0330818113464	0.3472	MUC vs. LGG MUC	0.9997651380826
6i	Ordinary one-way ANOVA	Tukey's multiple comparisons test	0.0330818113464	0.3472	L156.4 MUC vs. LGG MUC	0.4348842679349
7a	PERMANOVA	-	0.001	0.47404	All vs All
7b	PERMANOVA	-	0.001	0.45042	All vs All
7c	Ordinary one-way ANOVA	Tukey's multiple comparisons test	0.169		NC vs MUC	0.358	0.797	[-36.6 149.0]
7c	Ordinary one-way ANOVA	Tukey's multiple comparisons test	0.169		NC vs L156.4	0.196	0.881	[-23.7 162.0]
7c	Ordinary one-way ANOVA	Tukey's multiple comparisons test	0.169		NC vs LGG	0.258	1.02	[-30.5 163.0]
7c	Ordinary one-way ANOVA	Tukey's multiple comparisons test	0.169		MUC vs. L156.4 MUC	0.98	0.185	[-80.1 106.0]
7c	Ordinary one-way ANOVA	Tukey's multiple comparisons test	0.169		MUC vs. LGG MUC	0.992	0.189	[-86.9 107.0]
7c	Ordinary one-way ANOVA	Tukey's multiple comparisons test	0.169		L156.4 MUC vs. LGG MUC	1	-0.0472	[-99.8 93.8]
7d	Ordinary one-way ANOVA	Tukey's multiple comparisons test	0.000306		NC vs MUC	0.00548	-2.28	[-0.177 -0.0265]
7d	Ordinary one-way ANOVA	Tukey's multiple comparisons test	0.000306		NC vs L156.4	0.00771	-1.63	[-0.173 -0.0226]
7d	Ordinary one-way ANOVA	Tukey's multiple comparisons test	0.000306		NC vs LGG	0.99	0.684	[-0.0696 0.0870]
7d	Ordinary one-way ANOVA	Tukey's multiple comparisons test	0.000306		MUC vs. L156.4 MUC	0.999	0.0526	[-0.0713 0.0791]
7d	Ordinary one-way ANOVA	Tukey's multiple comparisons test	0.000306		MUC vs. LGG MUC	0.00372	2.31	[0.0321 0.189]
7d	Ordinary one-way ANOVA	Tukey's multiple comparisons test	0.000306		L156.4 MUC vs. LGG MUC	0.00518	1.67	[0.0282 0.185]
7e	Ordinary one-way ANOVA	Tukey's multiple comparisons test	0.000367		NC vs MUC	0.00672	-2.24	[-1.39 -0.193]
7e	Ordinary one-way ANOVA	Tukey's multiple comparisons test	0.000367		NC vs L156.4	0.00922	-1.59	[-1.36 -0.163]
7e	Ordinary one-way ANOVA	Tukey's multiple comparisons test	0.000367		NC vs LGG	0.984	0.759	[-0.545 0.705]
7e	Ordinary one-way ANOVA	Tukey's multiple comparisons test	0.000367		MUC vs. L156.4 MUC	0.999	0.0493	[-0.571 0.629]
7e	Ordinary one-way ANOVA	Tukey's multiple comparisons test	0.000367		MUC vs. LGG MUC	0.00406	2.3	[0.248 1.50]
7e	Ordinary one-way ANOVA	Tukey's multiple comparisons test	0.000367		L156.4 MUC vs. LGG MUC	0.00553	1.66	[0.219 1.47]

## Sheet: Table S2
Phylum	L156_4_MUC_CLR	LGG_MUC_CLR	MUC_CLR	NC_CLR	Comparison	Mean_CN	Mean_MUC	Mean_L156	Mean_LGG	Difference	Var_within	Effect	Overlap	P_wilcox	P_wilcox_FDR	P_welch	P_welch_FDR	Significant
Acidobacteriota	5175, 4094, 5860, 4107, 6112, 4923, 3966	4231, 4417, 3968, 4418, 5019, 5493	4900, 5772, 3801, 4902, 4657, 3825, 4673	4892, 5285, 2510, 3670, 4820, 5299, 2642	NC_vs_MUC	2.9094377840621299	NA	NA	2.8556205090084998	-0.0356416870462963	0.24043884577476	-0.132511353771394	0.447661491807364	0.70350229196255798	0.975499937275571	0.688178358100233	0.972089007523713	FALSE
Acidobacteriota	5175, 4094, 5860, 4107, 6112, 4923, 3966	4231, 4417, 3968, 4418, 5019, 5493	4900, 5772, 3801, 4902, 4657, 3825, 4673	4892, 5285, 2510, 3670, 4820, 5299, 2642	NC_vs_L156_4_MUC	3.0464832617376998	3.0588734682332701	NA	NA	-0.00312396884205146	0.204570380680233	-0.0172052425182834	0.497767858069671	0.836345373332955	0.964074120622939	0.841469077797203	0.973214265758669	FALSE
Acidobacteriota	5175, 4094, 5860, 4107, 6112, 4923, 3966	4231, 4417, 3968, 4418, 5019, 5493	4900, 5772, 3801, 4902, 4657, 3825, 4673	4892, 5285, 2510, 3670, 4820, 5299, 2642	NC_vs_LGG_MUC	2.9098823374748402	NA	3.0696102889688199	NA	0.128038520909666	0.269742295911959	0.468519497888365	0.312500123302907	0.27088503745631898	0.905423162039321	0.245875218531469	0.82219366649616	FALSE
Acidobacteriota	5175, 4094, 5860, 4107, 6112, 4923, 3966	4231, 4417, 3968, 4418, 5019, 5493	4900, 5772, 3801, 4902, 4657, 3825, 4673	4892, 5285, 2510, 3670, 4820, 5299, 2642	MUC_vs_L156_4_MUC	NA	3.0620554387508698	NA	3.0026072569122801	-0.0325385593682341	0.230004432383351	-0.117972225804733	0.450892877730953	0.75068159622307695	0.996772096403775	0.658703926282051	0.983871425485749	FALSE
Acidobacteriota	5175, 4094, 5860, 4107, 6112, 4923, 3966	4231, 4417, 3968, 4418, 5019, 5493	4900, 5772, 3801, 4902, 4657, 3825, 4673	4892, 5285, 2510, 3670, 4820, 5299, 2642	MUC_vs_LGG_MUC	NA	NA	3.0726018687996599	2.8513995097071398	-0.156251427347431	0.27571619750559	-0.567167504139686	0.247396025012805	0.18527930910127799	0.581093290702737	0.177474868881119	0.5364085235918	FALSE
Acidobacteriota	5175, 4094, 5860, 4107, 6112, 4923, 3966	4231, 4417, 3968, 4418, 5019, 5493	4900, 5772, 3801, 4902, 4657, 3825, 4673	4892, 5285, 2510, 3670, 4820, 5299, 2642	L156_4_MUC_vs_LGG_MUC	NA	3.0634329331563102	3.2137622660684202	NA	0.14408738493562	0.228711040702071	0.556597917333557	0.296104033600473	0.251758082052707	0.709089110785529	0.21941469988345	0.602388115889757	FALSE
Actinomycetota	342299, 245226, 390434, 228840, 396005, 279599, 246858	216830, 245833, 233959, 245716, 325979, 323494	273697, 321409, 212317, 319522, 306702, 228732, 253931	281310, 288894, 170946, 189646, 263556, 272465, 151885	NC_vs_MUC	8.7419786254607601	NA	NA	8.7135430721843292	0.00487612462879916	0.268861882555706	0.0137141180590323	0.492204903000226	0.79302450204086306	0.999336470331311	0.903058530011655	0.998623223293633	FALSE
Actinomycetota	342299, 245226, 390434, 228840, 396005, 279599, 246858	216830, 245833, 233959, 245716, 325979, 323494	273697, 321409, 212317, 319522, 306702, 228732, 253931	281310, 288894, 170946, 189646, 263556, 272465, 151885	NC_vs_L156_4_MUC	8.87745736538829	9.0085016259201591	NA	NA	0.133731253678263	0.237915465233713	0.505937425353079	0.301339383661357	0.21449073382150799	0.887115727016952	0.212845097610723	0.854842077285139	FALSE
Actinomycetota	342299, 245226, 390434, 228840, 396005, 279599, 246858	216830, 245833, 233959, 245716, 325979, 323494	273697, 321409, 212317, 319522, 306702, 228732, 253931	281310, 288894, 170946, 189646, 263556, 272465, 151885	NC_vs_LGG_MUC	8.74305736265317	NA	8.9206096936250106	NA	0.168368250072083	0.239732981653165	0.651218205442553	0.265625169753521	0.19118805111825499	0.900067155554558	0.18806453962704	0.805047852876693	FALSE
Actinomycetota	342299, 245226, 390434, 228840, 396005, 279599, 246858	216830, 245833, 233959, 245716, 325979, 323494	273697, 321409, 212317, 319522, 306702, 228732, 253931	281310, 288894, 170946, 189646, 263556, 272465, 151885	MUC_vs_L156_4_MUC	NA	9.0125918888841898	NA	8.8801360867894399	-0.111531601182549	0.301092990704005	-0.328485223057556	0.347438822319978	0.45759631306533	0.989154460590393	0.343740894522145	0.947070698792876	FALSE
Actinomycetota	342299, 245226, 390434, 228840, 396005, 279599, 246858	216830, 245833, 233959, 245716, 325979, 323494	273697, 321409, 212317, 319522, 306702, 228732, 253931	281310, 288894, 170946, 189646, 263556, 272465, 151885	MUC_vs_LGG_MUC	NA	NA	8.9244871997145498	8.7181262387068799	-0.152422459091954	0.338569004131624	-0.40089903814604	0.343750097859492	0.37511092172365701	0.863174151489574	0.323681526806527	0.764910515699611	FALSE
Actinomycetota	342299, 245226, 390434, 228840, 396005, 279599, 246858	216830, 245833, 233959, 245716, 325979, 323494	273697, 321409, 212317, 319522, 306702, 228732, 253931	281310, 288894, 170946, 189646, 263556, 272465, 151885	L156_4_MUC_vs_LGG_MUC	NA	9.01770232599171	9.0748145680615693	NA	0.0352602211225559	0.298765828764501	0.125279526021331	0.440104201008948	0.82045372177049702	0.977502532670708	0.758923368298368	0.951913658860059	FALSE
Apicomplexa	9133, 13564, 12467, 8453, 16815, 13437, 8239	9448, 8510, 11652, 11526, 10519, 11424	16435, 10891, 9281, 12225, 7616, 11425, 13355	13703, 12856, 7569, 10333, 10778, 12842, 7339	NC_vs_MUC	4.3140836694574904	NA	NA	4.2093731751115202	-0.114747638262193	0.223041721381011	-0.475943993379651	0.290178677167977	0.16822011552855101	0.604331859378528	0.268780048076923	0.733991164971806	FALSE
Apicomplexa	9133, 13564, 12467, 8453, 16815, 13437, 8239	9448, 8510, 11652, 11526, 10519, 11424	16435, 10891, 9281, 12225, 7616, 11425, 13355	13703, 12856, 7569, 10333, 10778, 12842, 7339	NC_vs_L156_4_MUC	4.4518549313212903	4.2365204770179403	NA	NA	-0.191411773577049	0.237642604267255	-0.669963687675293	0.265625124717023	0.13228223906352901	0.574911518864098	0.184777462121212	0.653209971212169	FALSE
Apicomplexa	9133, 13564, 12467, 8453, 16815, 13437, 8239	9448, 8510, 11652, 11526, 10519, 11424	16435, 10891, 9281, 12225, 7616, 11425, 13355	13703, 12856, 7569, 10333, 10778, 12842, 7339	NC_vs_LGG_MUC	4.3099021669070803	NA	4.2060589101373296	NA	-0.0970369918380776	0.155776545191437	-0.608577397358605	0.260416842416525	0.27388988612026399	0.940173482542666	0.292449737762238	0.95177883097805	FALSE
Apicomplexa	9133, 13564, 12467, 8453, 16815, 13437, 8239	9448, 8510, 11652, 11526, 10519, 11424	16435, 10891, 9281, 12225, 7616, 11425, 13355	13703, 12856, 7569, 10333, 10778, 12842, 7339	MUC_vs_L156_4_MUC	NA	4.23941621187421	NA	4.3615940669172302	0.0494630349942256	0.33321117824997	0.144132927075697	0.433035742597402	0.75032814131917902	0.993454277924242	0.774721372377622	0.995879726816408	FALSE
Apicomplexa	9133, 13564, 12467, 8453, 16815, 13437, 8239	9448, 8510, 11652, 11526, 10519, 11424	16435, 10891, 9281, 12225, 7616, 11425, 13355	13703, 12856, 7569, 10333, 10778, 12842, 7339	MUC_vs_LGG_MUC	NA	NA	4.2077771643864796	4.2066856969299202	-0.0283684803766553	0.229401086886504	-0.136522489650196	0.447916696423873	0.59898745949018295	0.957460164866609	0.732125946969697	0.967336719766767	FALSE
Apicomplexa	9133, 13564, 12467, 8453, 16815, 13437, 8239	9448, 8510, 11652, 11526, 10519, 11424	16435, 10891, 9281, 12225, 7616, 11425, 13355	13703, 12856, 7569, 10333, 10778, 12842, 7339	L156_4_MUC_vs_LGG_MUC	NA	4.2316818375998704	4.3448717795382503	NA	0.100048192780736	0.257492974308966	0.349796736082008	0.353246843529948	0.45775951477924898	0.848132975947141	0.379634688228438	0.768163042225223	FALSE
Aquificota	1096, 1475, 1404, 776, 1714, 1378, 892	1010, 1166, 1421, 1544, 1255, 1257	1714, 1351, 1129, 1332, 941, 1161, 1216	1584, 1720, 751, 1148, 1360, 1430, 658	NC_vs_MUC	1.1733647573174899	NA	NA	0.98336717079845304	-0.171628278007462	0.217929069878322	-0.736392288457106	0.218750170826468	0.100008583332813	0.471780181797131	0.115917285839161	0.527148466007943	FALSE
Aquificota	1096, 1475, 1404, 776, 1714, 1378, 892	1010, 1166, 1421, 1544, 1255, 1257	1714, 1351, 1129, 1332, 941, 1161, 1216	1584, 1720, 751, 1148, 1360, 1430, 658	NC_vs_L156_4_MUC	1.31588484090152	1.02947165906153	NA	NA	-0.250922774540974	0.27615150843676	-0.82705215869298	0.194196631420198	6.0385396208971799E-2	0.420716318897327	0.0743917540792541	0.460630255627098	FALSE
Aquificota	1096, 1475, 1404, 776, 1714, 1378, 892	1010, 1166, 1421, 1544, 1255, 1257	1714, 1351, 1129, 1332, 941, 1161, 1216	1584, 1720, 751, 1148, 1360, 1430, 658	NC_vs_LGG_MUC	1.1695219133883801	NA	1.1790760940794001	NA	0.0273783419964602	0.248647918233562	0.104044006697329	0.45194807921503	0.68823258886421301	0.965022089296255	0.658562791375291	0.949500671712534	FALSE
Aquificota	1096, 1475, 1404, 776, 1714, 1378, 892	1010, 1166, 1421, 1544, 1255, 1257	1714, 1351, 1129, 1332, 941, 1161, 1216	1584, 1720, 751, 1148, 1360, 1430, 658	MUC_vs_L156_4_MUC	NA	1.03104459354158	NA	1.1189687415702601	0.087437245466564	0.260091639647437	0.283075765126501	0.363839346777152	0.458445458120048	0.957956728950167	0.431968422202797	0.949403023239902	FALSE
Aquificota	1096, 1475, 1404, 776, 1714, 1378, 892	1010, 1166, 1421, 1544, 1255, 1257	1714, 1351, 1129, 1332, 941, 1161, 1216	1584, 1720, 751, 1148, 1360, 1430, 658	MUC_vs_LGG_MUC	NA	NA	1.1728941441962299	0.97016173518118398	-0.174668284153133	0.228208968014738	-0.781668044490203	0.184415879320914	6.9062834894876801E-2	0.341243338635316	0.0567726544289044	0.271884185572442	FALSE
Aquificota	1096, 1475, 1404, 776, 1714, 1378, 892	1010, 1166, 1421, 1544, 1255, 1257	1714, 1351, 1129, 1332, 941, 1161, 1216	1584, 1720, 751, 1148, 1360, 1430, 658	L156_4_MUC_vs_LGG_MUC	NA	1.02420308939418	1.32087938037398	NA	0.271868248951701	0.277012140140978	0.892742733982755	0.161039313661114	4.3008088688779901E-2	0.334807730578149	0.0384888548951049	0.26303960399531	FALSE
Armatimonadota	452, 298, 409, 311, 469, 378, 304	268, 287, 229, 309, 313, 367	407, 377, 232, 356, 297, 278, 286	302, 437, 209, 220, 315, 325, 110	NC_vs_MUC	-1.0008479034656499	NA	NA	-0.97819369574432502	0.0245408416068758	0.340238870538532	0.0619038787873908	0.474387538454592	0.66765365944037303	0.99674930662621	0.776970425407925	0.997070494090726	FALSE
Armatimonadota	452, 298, 409, 311, 469, 378, 304	268, 287, 229, 309, 313, 367	407, 377, 232, 356, 297, 278, 286	302, 437, 209, 220, 315, 325, 110	NC_vs_L156_4_MUC	-0.86486252543944298	-0.67472308650153601	NA	NA	0.204736618218559	0.36830876154814	0.519198360088395	0.2538976843642	0.123864953457301	0.828849220129707	0.164558748543124	0.782788696941221	FALSE
Armatimonadota	452, 298, 409, 311, 469, 378, 304	268, 287, 229, 309, 313, 367	407, 377, 232, 356, 297, 278, 286	302, 437, 209, 220, 315, 325, 110	NC_vs_LGG_MUC	-1.0100619839578699	NA	-0.91617802424286998	NA	0.117147763531262	0.382006465323561	0.279705086715017	0.390625064918509	0.45585862388412801	0.937059990950494	0.503778773310023	0.912991418096248	FALSE
Armatimonadota	452, 298, 409, 311, 469, 378, 304	268, 287, 229, 309, 313, 367	407, 377, 232, 356, 297, 278, 286	302, 437, 209, 220, 315, 325, 110	MUC_vs_L156_4_MUC	NA	-0.679492846303138	NA	-0.82373801829947002	-0.163717355593113	0.270353504108946	-0.569265072615424	0.247216176002377	0.13461509108380701	0.935353473997999	0.167950539044289	0.850694223717325	FALSE
Armatimonadota	452, 298, 409, 311, 469, 378, 304	268, 287, 229, 309, 313, 367	407, 377, 232, 356, 297, 278, 286	302, 437, 209, 220, 315, 325, 110	MUC_vs_LGG_MUC	NA	NA	-0.91115330642147496	-0.98123355458939099	-0.0780205540161329	0.299645432941982	-0.255399941919693	0.400000058563216	0.63772480041211199	0.928934609881637	0.563510708041958	0.882865371547168	FALSE
Armatimonadota	452, 298, 409, 311, 469, 378, 304	268, 287, 229, 309, 313, 367	407, 377, 232, 356, 297, 278, 286	302, 437, 209, 220, 315, 325, 110	L156_4_MUC_vs_LGG_MUC	NA	-0.67653414751131202	-0.77296883645107295	NA	-0.133593486016192	0.324866538313615	-0.345726030469742	0.345454641518724	0.35507004823132099	0.994064820338471	0.457859848484848	0.993618881118881	FALSE
Artverviricota	92, 19, 50, 36, 74, 35, 30	21, 22, 42, 60, 26, 51	26, 22, 32, 31, 16, 44, 13	86, 306, 76, 273, 119, 78, 260	NC_vs_MUC	-2.1533466959915	NA	NA	-4.7137299811265203	-2.70750279651417	1.25758520377672	-2.15472247042634	0.000156632676208107	1.4693458359465501E-4	0.0120955375707648	0.000582750582750583	0.0438022806186869	TRUE
Artverviricota	92, 19, 50, 36, 74, 35, 30	21, 22, 42, 60, 26, 51	26, 22, 32, 31, 16, 44, 13	86, 306, 76, 273, 119, 78, 260	NC_vs_L156_4_MUC	-2.0193943018527301	-3.8247940565624701	NA	NA	-1.97332554340153	1.30582251076854	-1.54135759330039	0.0400903217556952	1.55833206879244E-3	0.056649527199354	0.00208515442890443	0.0769130608974359	FALSE
Artverviricota	92, 19, 50, 36, 74, 35, 30	21, 22, 42, 60, 26, 51	26, 22, 32, 31, 16, 44, 13	86, 306, 76, 273, 119, 78, 260	NC_vs_LGG_MUC	-2.1620006972416501	NA	-3.96555542223089	NA	-2.16423322455384	1.14895454659249	-1.74906183334349	0.00263029476749377	1.12325054799961E-3	0.0915714328068722	0.00142045454545455	0.109584425990676	FALSE
Artverviricota	92, 19, 50, 36, 74, 35, 30	21, 22, 42, 60, 26, 51	26, 22, 32, 31, 16, 44, 13	86, 306, 76, 273, 119, 78, 260	MUC_vs_L156_4_MUC	NA	-3.8080739957429102	NA	-4.5672324563539304	-0.758997071865727	1.0328882911134	-0.716635466044345	0.2075894702322	9.3282323847142107E-2	0.952641047891923	0.0916238709207459	0.866320882371847	FALSE
Artverviricota	92, 19, 50, 36, 74, 35, 30	21, 22, 42, 60, 26, 51	26, 22, 32, 31, 16, 44, 13	86, 306, 76, 273, 119, 78, 260	MUC_vs_LGG_MUC	NA	NA	-3.9654000639140601	-4.7288966140222497	-0.651267347459	0.944157934115458	-0.647208806718126	0.233766442674173	0.130207356843071	0.46113908224011	0.12252331002331	0.40387590184962	FALSE
Artverviricota	92, 19, 50, 36, 74, 35, 30	21, 22, 42, 60, 26, 51	26, 22, 32, 31, 16, 44, 13	86, 306, 76, 273, 119, 78, 260	L156_4_MUC_vs_LGG_MUC	NA	-3.7895091350352699	-3.8359361205570002	NA	-0.130084342651503	0.943533241140807	-0.132940740511641	0.450520861572477	0.70304885970486997	1	0.790200684731935	0.994624058974801	FALSE
Ascomycota	22563, 23853, 28677, 21502, 30649, 26899, 17622	20337, 19179, 21818, 23007, 21823, 23956	30289, 25326, 20440, 25500, 19449, 23453, 26325	25471, 26918, 13671, 20558, 21328, 24912, 14864	NC_vs_MUC	5.2654438068990999	NA	NA	5.27581437463017	0.000460296838692642	0.136478241005451	0.00210381732671571	0.497767858069671	0.80440515988353001	0.966983475972708	0.801518793706294	0.979416928923843	FALSE
Ascomycota	22563, 23853, 28677, 21502, 30649, 26899, 17622	20337, 19179, 21818, 23007, 21823, 23956	30289, 25326, 20440, 25500, 19449, 23453, 26325	25471, 26918, 13671, 20558, 21328, 24912, 14864	NC_vs_L156_4_MUC	5.4028746046162102	5.3691095972840204	NA	NA	-0.0407591078144187	0.16509132646242	-0.238308665196356	0.39420939989892	0.55168395749517596	0.858258178719559	0.59817981497669	0.877123458094888	FALSE
Ascomycota	22563, 23853, 28677, 21502, 30649, 26899, 17622	20337, 19179, 21818, 23007, 21823, 23956	30289, 25326, 20440, 25500, 19449, 23453, 26325	25471, 26918, 13671, 20558, 21328, 24912, 14864	NC_vs_LGG_MUC	5.2616110477967801	NA	5.2891629127327198	NA	0.0106303695623184	0.169981946853563	0.0637158657573163	0.470129886983215	0.83884213598731105	0.981134171474194	0.792859484265734	0.973871323803211	FALSE
Ascomycota	22563, 23853, 28677, 21502, 30649, 26899, 17622	20337, 19179, 21818, 23007, 21823, 23956	30289, 25326, 20440, 25500, 19449, 23453, 26325	25471, 26918, 13671, 20558, 21328, 24912, 14864	MUC_vs_L156_4_MUC	NA	5.3707277545502796	NA	5.42042751097918	0.0387880358463035	0.148563119753882	0.226113089456514	0.395089331279686	0.509660258892359	0.938442027195884	0.521206657925408	0.944904568375459	FALSE
Ascomycota	22563, 23853, 28677, 21502, 30649, 26899, 17622	20337, 19179, 21818, 23007, 21823, 23956	30289, 25326, 20440, 25500, 19449, 23453, 26325	25471, 26918, 13671, 20558, 21328, 24912, 14864	MUC_vs_LGG_MUC	NA	NA	5.2968857739984099	5.2750099530884	-0.00800144870975261	0.150180036870304	-0.0580748337554147	0.483116892619525	0.83688577316770996	0.984624075775064	0.796146561771562	0.965487575486586	FALSE
Ascomycota	22563, 23853, 28677, 21502, 30649, 26899, 17622	20337, 19179, 21818, 23007, 21823, 23956	30289, 25326, 20440, 25500, 19449, 23453, 26325	25471, 26918, 13671, 20558, 21328, 24912, 14864	L156_4_MUC_vs_LGG_MUC	NA	5.3690286968590604	5.4275731169183397	NA	0.0503192580854464	0.168106880929662	0.253643571227477	0.403645889887022	0.56806421423338005	0.86568011022241	0.531778117715618	0.814305272144675	FALSE
Atribacterota	58, 108, 139, 77, 123, 85, 75	102, 88, 97, 101, 81, 93	120, 88, 82, 132, 65, 82, 94	113, 99, 47, 44, 57, 104, 39	NC_vs_MUC	-3.00074222840668	NA	NA	-2.7714978788562701	0.222604194167958	0.489706220146354	0.454106861107926	0.312500090589977	0.24570545357906101	0.862195821631394	0.270769594988345	0.8340586142061	FALSE
Atribacterota	58, 108, 139, 77, 123, 85, 75	102, 88, 97, 101, 81, 93	120, 88, 82, 132, 65, 82, 94	113, 99, 47, 44, 57, 104, 39	NC_vs_L156_4_MUC	-2.8289617932282898	-2.6196341427241698	NA	NA	0.185458421724571	0.547730760028612	0.308763385266901	0.376392036602783	0.403835932083629	0.97646930563331	0.373479385198135	0.950875487544465	FALSE
Atribacterota	58, 108, 139, 77, 123, 85, 75	102, 88, 97, 101, 81, 93	120, 88, 82, 132, 65, 82, 94	113, 99, 47, 44, 57, 104, 39	NC_vs_LGG_MUC	-2.9848543195294699	NA	-2.5766311144375802	NA	0.441875011807928	0.489893909746491	0.850369942518704	0.190104451039259	6.6987875802890506E-2	0.794387560965185	0.0786531177156177	0.685801374420494	FALSE
Atribacterota	58, 108, 139, 77, 123, 85, 75	102, 88, 97, 101, 81, 93	120, 88, 82, 132, 65, 82, 94	113, 99, 47, 44, 57, 104, 39	MUC_vs_L156_4_MUC	NA	-2.61629368030923	NA	-2.6164609376963299	0.0277204713388857	0.461502051390334	0.0518097231877805	0.479910722640361	0.71770854318354604	0.985195908493697	0.821855878496504	0.992024741882696	FALSE
Atribacterota	58, 108, 139, 77, 123, 85, 75	102, 88, 97, 101, 81, 93	120, 88, 82, 132, 65, 82, 94	113, 99, 47, 44, 57, 104, 39	MUC_vs_LGG_MUC	NA	NA	-2.5737016382225599	-2.7648518443193502	-0.202260462311126	0.403716823173514	-0.477083827739161	0.309091034738803	0.32055781023989599	0.72874311460155	0.286913607226107	0.668077484426964	FALSE
Atribacterota	58, 108, 139, 77, 123, 85, 75	102, 88, 97, 101, 81, 93	120, 88, 82, 132, 65, 82, 94	113, 99, 47, 44, 57, 104, 39	L156_4_MUC_vs_LGG_MUC	NA	-2.6262553028188198	-2.4230206432471801	NA	0.214591580777604	0.448024207169235	0.460302929910413	0.304687630253702	0.235694894182576	0.667387988723306	0.269877258158508	0.632065741717034	FALSE
Bacillariophyta	462, 485, 561, 433, 631, 588, 370	500, 485, 674, 603, 524, 568	804, 582, 546, 618, 505, 495, 586	755, 712, 419, 562, 584, 594, 335	NC_vs_MUC	5.7313953626442399E-2	NA	NA	-0.113177263646287	-0.16186142048626	0.219211603917556	-0.681068048043996	0.245535856870952	0.12886646919516501	0.514124284276943	0.159263913170163	0.571916493959244	FALSE
Bacillariophyta	462, 485, 561, 433, 631, 588, 370	500, 485, 674, 603, 524, 568	804, 582, 546, 618, 505, 495, 586	755, 712, 419, 562, 584, 594, 335	NC_vs_L156_4_MUC	0.19477894705321	-0.229378366691152	NA	NA	-0.425742205423114	0.202576066781827	-1.99698165687309	0.0111653050249298	3.7954701041089902E-4	0.0221287508880548	0.00111997377622378	0.0601116331585082	FALSE
Bacillariophyta	462, 485, 561, 433, 631, 588, 370	500, 485, 674, 603, 524, 568	804, 582, 546, 618, 505, 495, 586	755, 712, 419, 562, 584, 594, 335	NC_vs_LGG_MUC	5.73375786794941E-2	NA	-3.0636028597383499E-2	NA	-0.0746810601916916	0.249817339809154	-0.262899173406081	0.384415653066572	0.59977724445816105	0.991967891946348	0.577678831585082	0.990736390345765	FALSE
Bacillariophyta	462, 485, 561, 433, 631, 588, 370	500, 485, 674, 603, 524, 568	804, 582, 546, 618, 505, 495, 586	755, 712, 419, 562, 584, 594, 335	MUC_vs_L156_4_MUC	NA	-0.22945427335910701	NA	3.4853890986341597E-2	0.270927465234341	0.223787336483786	1.15281508947353	0.0736613628249912	1.0331874565902901E-2	0.230316610996714	0.0141908872377622	0.268148583187646	FALSE
Bacillariophyta	462, 485, 561, 433, 631, 588, 370	500, 485, 674, 603, 524, 568	804, 582, 546, 618, 505, 495, 586	755, 712, 419, 562, 584, 594, 335	MUC_vs_LGG_MUC	NA	NA	-3.5532339443170399E-2	-0.11704031764478599	-0.0897889823300071	0.260423842098537	-0.296223761099398	0.369791745605842	0.44208406883770901	0.845650366566411	0.443764568764569	0.80375549356949	FALSE
Bacillariophyta	462, 485, 561, 433, 631, 588, 370	500, 485, 674, 603, 524, 568	804, 582, 546, 618, 505, 495, 586	755, 712, 419, 562, 584, 594, 335	L156_4_MUC_vs_LGG_MUC	NA	-0.23384721319034901	0.10512640664728901	NA	0.344772170420274	0.238405710937489	1.40423376101267	0.0363654956572069	9.6931699871391393E-3	0.198167736468132	0.00461647727272728	0.0907868015822563	FALSE
Bacillota	1753724, 1964510, 2440693, 1720902, 2634690, 2092690, 1436497	1950629, 1483907, 2363570, 2401886, 1880349, 2141241	2515960, 2014247, 1546562, 2163417, 1611831, 2108698, 1882032	2587171, 2391443, 1141445, 1611873, 1959531, 2315232, 1516552	NC_vs_MUC	11.768667640555501	NA	NA	11.598842879128901	-0.158409878418026	0.241672801355775	-0.642124222854426	0.225446591776294	9.9907047992648504E-2	0.495905865315429	0.132298040501166	0.559030020533428	FALSE
Bacillota	1753724, 1964510, 2440693, 1720902, 2634690, 2092690, 1436497	1950629, 1483907, 2363570, 2401886, 1880349, 2141241	2515960, 2014247, 1546562, 2163417, 1611831, 2108698, 1882032	2587171, 2391443, 1141445, 1611873, 1959531, 2315232, 1516552	NC_vs_L156_4_MUC	11.9043085450534	11.743047913636699	NA	NA	-0.198728657685682	0.238572221740806	-0.773296541211252	0.204899964467405	7.1000098931686295E-2	0.443801949297595	0.0928713213869464	0.488134082445207	FALSE
Bacillota	1753724, 1964510, 2440693, 1720902, 2634690, 2092690, 1436497	1950629, 1483907, 2363570, 2401886, 1880349, 2141241	2515960, 2014247, 1546562, 2163417, 1611831, 2108698, 1882032	2587171, 2391443, 1141445, 1611873, 1959531, 2315232, 1516552	NC_vs_LGG_MUC	11.766523469652499	NA	11.8242953424772	NA	0.0430956814735932	0.293419700177977	0.137882820405405	0.428571469565685	0.76790881309057102	0.986592600029485	0.697798295454545	0.972371959055939	FALSE
Bacillota	1753724, 1964510, 2440693, 1720902, 2634690, 2092690, 1436497	1950629, 1483907, 2363570, 2401886, 1880349, 2141241	2515960, 2014247, 1546562, 2163417, 1611831, 2108698, 1882032	2587171, 2391443, 1141445, 1611873, 1959531, 2315232, 1516552	MUC_vs_L156_4_MUC	NA	11.742021184908699	NA	11.741855530129	0.0170805878862916	0.183294416980472	0.0805231354985198	0.456570173990505	0.65143363261699305	0.97617608880426	0.734056308275058	0.988853949987375	FALSE
Bacillota	1753724, 1964510, 2440693, 1720902, 2634690, 2092690, 1436497	1950629, 1483907, 2363570, 2401886, 1880349, 2141241	2515960, 2014247, 1546562, 2163417, 1611831, 2108698, 1882032	2587171, 2391443, 1141445, 1611873, 1959531, 2315232, 1516552	MUC_vs_LGG_MUC	NA	NA	11.8278371035879	11.594118572086501	-0.198670531709951	0.228712109036386	-0.79477315260747	0.195312773898914	6.9522450143602393E-2	0.347849676552165	0.0650222173659674	0.295213714416974	FALSE
Bacillota	1753724, 1964510, 2440693, 1720902, 2634690, 2092690, 1436497	1950629, 1483907, 2363570, 2401886, 1880349, 2141241	2515960, 2014247, 1546562, 2163417, 1611831, 2108698, 1882032	2587171, 2391443, 1141445, 1611873, 1959531, 2315232, 1516552	L156_4_MUC_vs_LGG_MUC	NA	11.7388552942496	11.964573230369201	NA	0.220966460428197	0.234446943687272	0.909753840113846	0.161039313661114	5.3852687076006697E-2	0.365918285635749	0.0551883012820513	0.305176665184305	FALSE
Bacteroidota	3654528, 1649920, 3636001, 3227705, 3121688, 2493360, 2406764	1271232, 1974926, 824761, 1374591, 1708368, 1719476	1943227, 3506778, 2184544, 2188312, 4796737, 2467622, 3062527	1614154, 2059643, 1092331, 1435301, 1645614, 2253081, 833875	NC_vs_MUC	11.4600096598052	NA	NA	12.083314345160201	0.620777300301576	0.550921955800157	0.975909110039244	0.138393171926468	2.8396198399375499E-2	0.407201235304915	0.0163898601398602	0.212499017186518	FALSE
Bacteroidota	3654528, 1649920, 3636001, 3227705, 3121688, 2493360, 2406764	1271232, 1974926, 824761, 1374591, 1708368, 1719476	1943227, 3506778, 2184544, 2188312, 4796737, 2467622, 3062527	1614154, 2059643, 1092331, 1435301, 1645614, 2253081, 833875	NC_vs_L156_4_MUC	11.599095277735699	12.2985249530422	NA	NA	0.664368612515416	0.448503370372732	1.26533013132971	0.0982147565942477	8.53120915451306E-3	0.548725541905598	0.00791721299533804	0.278045782342659	FALSE
Bacteroidota	3654528, 1649920, 3636001, 3227705, 3121688, 2493360, 2406764	1271232, 1974926, 824761, 1374591, 1708368, 1719476	1943227, 3506778, 2184544, 2188312, 4796737, 2467622, 3062527	1614154, 2059643, 1092331, 1435301, 1645614, 2253081, 833875	NC_vs_LGG_MUC	11.456814939381999	NA	11.4039357223538	NA	-0.0970676225265104	0.483048895365935	-0.198386587743507	0.364583415920345	0.54466769842654505	1	0.52152534965035	1	FALSE
Bacteroidota	3654528, 1649920, 3636001, 3227705, 3121688, 2493360, 2406764	1271232, 1974926, 824761, 1374591, 1708368, 1719476	1943227, 3506778, 2184544, 2188312, 4796737, 2467622, 3062527	1614154, 2059643, 1092331, 1435301, 1645614, 2253081, 833875	MUC_vs_L156_4_MUC	NA	12.2948093118145	NA	12.2407252958748	-0.0489130660594741	0.763347464017983	-0.0711893943459347	0.468750013026021	0.93242314758324596	1	0.82635398455711	1	FALSE
Bacteroidota	3654528, 1649920, 3636001, 3227705, 3121688, 2493360, 2406764	1271232, 1974926, 824761, 1374591, 1708368, 1719476	1943227, 3506778, 2184544, 2188312, 4796737, 2467622, 3062527	1614154, 2059643, 1092331, 1435301, 1645614, 2253081, 833875	MUC_vs_LGG_MUC	NA	NA	11.4019495455792	12.090188729708	0.731568978965845	0.755758104768297	1.02402299685095	0.13281295042801	2.4624435291931999E-2	0.471415498779978	0.0321423368298368	0.482281829005906	FALSE
Bacteroidota	3654528, 1649920, 3636001, 3227705, 3121688, 2493360, 2406764	1271232, 1974926, 824761, 1374591, 1708368, 1719476	1943227, 3506778, 2184544, 2188312, 4796737, 2467622, 3062527	1614154, 2059643, 1092331, 1435301, 1645614, 2253081, 833875	L156_4_MUC_vs_LGG_MUC	NA	12.2933138335815	11.534190727194	NA	-0.775701244517639	0.653215906147595	-1.21723052099041	0.109375566543752	1.49575600155236E-2	0.913928655021547	0.0239929341491841	0.785602418414918	FALSE
Balneolota	215, 252, 403, 244, 338, 214, 274	271, 294, 187, 282, 313, 310	427, 265, 225, 281, 339, 336, 310	248, 295, 194, 237, 220, 347, 73	NC_vs_MUC	-1.2447284786675601	NA	NA	-1.05256331246452	0.252117363850112	0.469248389521795	0.471489942649198	0.291759569620471	0.184702000042585	0.877715862532555	0.223452979312354	0.82736529860635	FALSE
Balneolota	215, 252, 403, 244, 338, 214, 274	271, 294, 187, 282, 313, 310	427, 265, 225, 281, 339, 336, 310	248, 295, 194, 237, 220, 347, 73	NC_vs_L156_4_MUC	-1.1074545721515501	-1.0843012371285801	NA	NA	0.0239761363949444	0.478032260681629	0.0398264490854513	0.485523391289699	0.74587960089489502	1	0.815468385780886	0.998008430714023	FALSE
Balneolota	215, 252, 403, 244, 338, 214, 274	271, 294, 187, 282, 313, 310	427, 265, 225, 281, 339, 336, 310	248, 295, 194, 237, 220, 347, 73	NC_vs_LGG_MUC	-1.2380580267643799	NA	-0.99047437821042505	NA	0.203474545579136	0.50386866116597	0.377466905729288	0.296875137483906	0.23503707972277299	0.915317305430126	0.233646561771562	0.84007721130093	FALSE
Balneolota	215, 252, 403, 244, 338, 214, 274	271, 294, 187, 282, 313, 310	427, 265, 225, 281, 339, 336, 310	248, 295, 194, 237, 220, 347, 73	MUC_vs_L156_4_MUC	NA	-1.07475619877899	NA	-0.89718522176649995	0.213440953005127	0.450336253233179	0.481109718659269	0.325167120197112	0.243339402370507	0.897936325044915	0.316902498543124	0.928248187876586	FALSE
Balneolota	215, 252, 403, 244, 338, 214, 274	271, 294, 187, 282, 313, 310	427, 265, 225, 281, 339, 336, 310	248, 295, 194, 237, 220, 347, 73	MUC_vs_LGG_MUC	NA	NA	-0.99234121265126296	-1.0467161788611601	-0.0189137796300249	0.457566930511784	-0.0394240203372798	0.480519491488215	0.89627274094022202	0.997458557185594	0.836201558857809	0.984764631293704	FALSE
Balneolota	215, 252, 403, 244, 338, 214, 274	271, 294, 187, 282, 313, 310	427, 265, 225, 281, 339, 336, 310	248, 295, 194, 237, 220, 347, 73	L156_4_MUC_vs_LGG_MUC	NA	-1.07665089975298	-0.83586924785427297	NA	0.238224600480197	0.463714180863849	0.470029976895777	0.285714433293383	0.26783393025392499	0.724834628047294	0.242843094405594	0.620243293035807	FALSE
Basidiomycota	3918, 4102, 4940, 3707, 5010, 3927, 3200	3820, 3445, 3887, 4413, 4013, 4629	4577, 3941, 3050, 3982, 3417, 3762, 4200	4418, 4408, 2285, 3507, 3581, 4524, 2774	NC_vs_MUC	2.7339654958463599	NA	NA	2.6129534571363799	-0.118396651430475	0.17930858873992	-0.594632193605118	0.243303716155957	0.12031235382053999	0.505525315188991	0.148829035547786	0.556044652788618	FALSE
Basidiomycota	3918, 4102, 4940, 3707, 5010, 3927, 3200	3820, 3445, 3887, 4413, 4013, 4629	4577, 3941, 3050, 3982, 3417, 3762, 4200	4418, 4408, 2285, 3507, 3581, 4524, 2774	NC_vs_L156_4_MUC	2.8666846300450399	2.8070189423649898	NA	NA	-0.0631227596976256	0.213812184748564	-0.287371860032966	0.363839346777152	0.40169590171409802	0.819189070689661	0.510129844114219	0.861589766233808	FALSE
Basidiomycota	3918, 4102, 4940, 3707, 5010, 3927, 3200	3820, 3445, 3887, 4413, 4013, 4629	4577, 3941, 3050, 3982, 3417, 3762, 4200	4418, 4408, 2285, 3507, 3581, 4524, 2774	NC_vs_LGG_MUC	2.7310484147013199	NA	2.84541880269725	NA	0.11700095544281	0.199121619096483	0.531990622565744	0.280519633363839	0.25018983899979502	0.90004594204807	0.205282998251748	0.795023707439652	FALSE
Basidiomycota	3918, 4102, 4940, 3707, 5010, 3927, 3200	3820, 3445, 3887, 4413, 4013, 4629	4577, 3941, 3050, 3982, 3417, 3762, 4200	4418, 4408, 2285, 3507, 3581, 4524, 2774	MUC_vs_L156_4_MUC	NA	2.8013159350855799	NA	2.76433467567748	-0.0473280329674415	0.185140179208133	-0.246712194749328	0.390625047695265	0.501240140952397	0.977045112634436	0.475433420745921	0.951057344249798	FALSE
Basidiomycota	3918, 4102, 4940, 3707, 5010, 3927, 3200	3820, 3445, 3887, 4413, 4013, 4629	4577, 3941, 3050, 3982, 3417, 3762, 4200	4418, 4408, 2285, 3507, 3581, 4524, 2774	MUC_vs_LGG_MUC	NA	NA	2.8489501110853799	2.6131667066236202	-0.235216497275892	0.15566807062037	-1.51507509058943	0.0468764327510706	4.3757226856495496E-3	0.103602836749639	0.00374235139860141	0.0705782157131591	FALSE
Basidiomycota	3918, 4102, 4940, 3707, 5010, 3927, 3200	3820, 3445, 3887, 4413, 4013, 4629	4577, 3941, 3050, 3982, 3417, 3762, 4200	4418, 4408, 2285, 3507, 3581, 4524, 2774	L156_4_MUC_vs_LGG_MUC	NA	2.8034125140739401	2.9843815410604102	NA	0.188086765469333	0.19025704820536	0.971538015060117	0.148052340229815	4.75754087268003E-2	0.336483147773918	0.0422585227272727	0.270893424269953	FALSE
Bdellovibrionota	1681, 2282, 2348, 1526, 2543, 2226, 1616	1865, 1607, 1937, 2391, 1961, 1985	2567, 1992, 1673, 2144, 1586, 2073, 1963	2359, 2561, 1192, 1669, 2042, 2237, 1072	NC_vs_MUC	1.7683297088213199	NA	NA	1.6589583269860699	-0.0907271396348399	0.179487362459772	-0.49660158716821	0.282850890135748	0.21425973125085601	0.63104044359646	0.25519467511655	0.693195623816098	FALSE
Bdellovibrionota	1681, 2282, 2348, 1526, 2543, 2226, 1616	1865, 1607, 1937, 2391, 1961, 1985	2567, 1992, 1673, 2144, 1586, 2073, 1963	2359, 2561, 1192, 1669, 2042, 2237, 1072	NC_vs_L156_4_MUC	1.9119429234388201	1.7583590280507	NA	NA	-0.133309439504195	0.202673483229977	-0.607688229603755	0.250000138401204	0.17818238242185699	0.611957974212577	0.185965726981352	0.611179396548862	FALSE
Bdellovibrionota	1681, 2282, 2348, 1526, 2543, 2226, 1616	1865, 1607, 1937, 2391, 1961, 1985	2567, 1992, 1673, 2144, 1586, 2073, 1963	2359, 2561, 1192, 1669, 2042, 2237, 1072	NC_vs_LGG_MUC	1.7638508037851901	NA	1.8134417273191299	NA	0.0391906554464576	0.173462935367874	0.20264766823181	0.402597459517892	0.54817874346534101	0.931033487610047	0.54220388986014	0.900975370585446	FALSE
Bdellovibrionota	1681, 2282, 2348, 1526, 2543, 2226, 1616	1865, 1607, 1937, 2391, 1961, 1985	2567, 1992, 1673, 2144, 1586, 2073, 1963	2359, 2561, 1192, 1669, 2042, 2237, 1072	MUC_vs_L156_4_MUC	NA	1.7609107391875101	NA	1.8034470682324799	0.0379711585110218	0.200681265248659	0.160392180650787	0.423162616048428	0.68218889545088202	0.983525524673036	0.677192599067599	0.986325643272022	FALSE
Bdellovibrionota	1681, 2282, 2348, 1526, 2543, 2226, 1616	1865, 1607, 1937, 2391, 1961, 1985	2567, 1992, 1673, 2144, 1586, 2073, 1963	2359, 2561, 1192, 1669, 2042, 2237, 1072	MUC_vs_LGG_MUC	NA	NA	1.7990625939829501	1.65549128603183	-0.141989199235545	0.178831561862633	-0.800341101616507	0.218750232513415	8.7510156964361999E-2	0.374516006545636	0.0902808129370629	0.338840559443426	FALSE
Bdellovibrionota	1681, 2282, 2348, 1526, 2543, 2226, 1616	1865, 1607, 1937, 2391, 1961, 1985	2567, 1992, 1673, 2144, 1586, 2073, 1963	2359, 2561, 1192, 1669, 2042, 2237, 1072	L156_4_MUC_vs_LGG_MUC	NA	1.7617724930980501	1.9448352729240299	NA	0.172531389649106	0.194599017309132	0.837906599463264	0.181818482440859	8.4405839786901304E-2	0.42263338589883	0.0716601107226107	0.337726378801893	FALSE
Caldisericota	53, 137, 83, 81, 147, 93, 50	44, 40, 104, 93, 82, 72	143, 84, 110, 170, 65, 141, 102	150, 201, 48, 75, 66, 105, 30	NC_vs_MUC	-2.7712883746058301	NA	NA	-2.41358654662793	0.20118631450512	0.771583680723233	0.286112802639119	0.372767913627697	0.46153056854388402	0.991878776829177	0.440796182983683	0.986948209019348	FALSE
Caldisericota	53, 137, 83, 81, 147, 93, 50	44, 40, 104, 93, 82, 72	143, 84, 110, 170, 65, 141, 102	150, 201, 48, 75, 66, 105, 30	NC_vs_L156_4_MUC	-2.6281660816898902	-2.7706394157737502	NA	NA	-0.163672414162568	0.816773058156223	-0.217778323155442	0.429844127577367	0.57981371221918598	0.942173501809799	0.640219806235431	0.955601942877877	FALSE
Caldisericota	53, 137, 83, 81, 147, 93, 50	44, 40, 104, 93, 82, 72	143, 84, 110, 170, 65, 141, 102	150, 201, 48, 75, 66, 105, 30	NC_vs_LGG_MUC	-2.7827495433444001	NA	-3.0122097159346799	NA	-0.284188164890039	0.725223040246218	-0.363934968019605	0.333333439296801	0.31984097441414899	0.990590822801412	0.406614219114219	0.999275962752525	FALSE
Caldisericota	53, 137, 83, 81, 147, 93, 50	44, 40, 104, 93, 82, 72	143, 84, 110, 170, 65, 141, 102	150, 201, 48, 75, 66, 105, 30	MUC_vs_L156_4_MUC	NA	-2.7815104317058301	NA	-2.2686379700046602	0.396145695009022	0.706783210827016	0.559422390388753	0.27232154783343	0.15657587369932	0.831239933391734	0.181768101689977	0.869229884537665	FALSE
Caldisericota	53, 137, 83, 81, 147, 93, 50	44, 40, 104, 93, 82, 72	143, 84, 110, 170, 65, 141, 102	150, 201, 48, 75, 66, 105, 30	MUC_vs_LGG_MUC	NA	NA	-2.99930656993206	-2.4510066592978199	0.554394056578972	0.69900272661436	0.734541458242844	0.205729421101168	6.9985641806072099E-2	0.658678137027585	0.0927119755244755	0.733664282760792	FALSE
Caldisericota	53, 137, 83, 81, 147, 93, 50	44, 40, 104, 93, 82, 72	143, 84, 110, 170, 65, 141, 102	150, 201, 48, 75, 66, 105, 30	L156_4_MUC_vs_LGG_MUC	NA	-2.7955925859492301	-2.8682911464448999	NA	-0.120487363393209	0.724376066665108	-0.18202735131472	0.438961073796725	0.68368290019029399	0.99555206303695	0.733855987762238	0.992741113053613	FALSE
Calditrichota	287, 245, 348, 211, 299, 286, 210	224, 303, 237, 326, 263, 256	281, 388, 229, 308, 180, 170, 266	318, 386, 166, 252, 303, 312, 129	NC_vs_MUC	-1.05618017275502	NA	NA	-1.3116916171000199	-0.232331293596455	0.390153172624466	-0.564808256438635	0.256696560933525	0.153282868553869	0.58913766873469	0.178735977564103	0.638984048101563	FALSE
Calditrichota	287, 245, 348, 211, 299, 286, 210	224, 303, 237, 326, 263, 256	281, 388, 229, 308, 180, 170, 266	318, 386, 166, 252, 303, 312, 129	NC_vs_L156_4_MUC	-0.90497261733144296	-1.13863631443142	NA	NA	-0.219390707027431	0.267132656042426	-0.793859054068213	0.20982161024461	0.12080973317686899	0.49899911717171	0.125364219114219	0.522083366376528	FALSE
Calditrichota	287, 245, 348, 211, 299, 286, 210	224, 303, 237, 326, 263, 256	281, 388, 229, 308, 180, 170, 266	318, 386, 166, 252, 303, 312, 129	NC_vs_LGG_MUC	-1.0513188128004001	NA	-1.1179553443555199	NA	-0.0276314492350593	0.31951302417569	-0.0815911470396205	0.458333357045458	0.83089041401936303	0.988164932452314	0.793260125291375	0.990049546869618	FALSE
Calditrichota	287, 245, 348, 211, 299, 286, 210	224, 303, 237, 326, 263, 256	281, 388, 229, 308, 180, 170, 266	318, 386, 166, 252, 303, 312, 129	MUC_vs_L156_4_MUC	NA	-1.1304194030077801	NA	-1.16250441917535	-0.0389304141064075	0.36013247979955	-0.110259560191568	0.462053587275369	0.74807016017678196	0.997455300146036	0.704081075174825	0.986044273176263	FALSE
Calditrichota	287, 245, 348, 211, 299, 286, 210	224, 303, 237, 326, 263, 256	281, 388, 229, 308, 180, 170, 266	318, 386, 166, 252, 303, 312, 129	MUC_vs_LGG_MUC	NA	NA	-1.1257160872876799	-1.3120587419485199	-0.239751002018036	0.39643176032938	-0.595389069878631	0.263021006059889	0.161065549645766	0.532992530424424	0.167477054195804	0.495853954461704	FALSE
Calditrichota	287, 245, 348, 211, 299, 286, 210	224, 303, 237, 326, 263, 256	281, 388, 229, 308, 180, 170, 266	318, 386, 166, 252, 303, 312, 129	L156_4_MUC_vs_LGG_MUC	NA	-1.1345521291998899	-0.967015650099595	NA	0.177577977369764	0.279204516661336	0.594966589448732	0.244791861707482	0.15409029004326799	0.564056546400546	0.157524766899767	0.488215612240662	FALSE
Campylobacterota	89162, 181319, 108853, 107759, 216004, 139903, 132469	53958, 83166, 123743, 65926, 101562, 83777	272528, 962935, 587470, 1627409, 810564, 1149486, 1332550	175205, 117562, 111017, 185064, 136467, 156325, 70590	NC_vs_MUC	7.9687612991264096	NA	NA	10.6021272299645	2.7028936293754	0.663603885293042	3.52440646619693	0.011140438093697	2.07787527071035E-4	0.0171858771976365	0.000341455419580489	0.023491374077315	TRUE
Campylobacterota	89162, 181319, 108853, 107759, 216004, 139903, 132469	53958, 83166, 123743, 65926, 101562, 83777	272528, 962935, 587470, 1627409, 810564, 1149486, 1332550	175205, 117562, 111017, 185064, 136467, 156325, 70590	NC_vs_L156_4_MUC	8.0966419131471508	7.86841744783856	NA	NA	-0.217958240065969	0.570271061067406	-0.389350977684335	0.330357222456639	0.276929031578874	0.807814930027261	0.374458224067599	0.886000450968903	FALSE
Campylobacterota	89162, 181319, 108853, 107759, 216004, 139903, 132469	53958, 83166, 123743, 65926, 101562, 83777	272528, 962935, 587470, 1627409, 810564, 1149486, 1332550	175205, 117562, 111017, 185064, 136467, 156325, 70590	NC_vs_LGG_MUC	7.96389314987153	NA	7.2969992559701797	NA	-0.725961861093908	0.555337888682276	-1.2540879866682	0.0807299648433775	8.8138162449706604E-3	0.317677857289022	0.0127203525641026	0.384628739316239	FALSE
Campylobacterota	89162, 181319, 108853, 107759, 216004, 139903, 132469	53958, 83166, 123743, 65926, 101562, 83777	272528, 962935, 587470, 1627409, 810564, 1149486, 1332550	175205, 117562, 111017, 185064, 136467, 156325, 70590	MUC_vs_L156_4_MUC	NA	7.8797302040644102	NA	10.7427732406079	2.93157961128701	0.759240344853998	3.56103763918313	0.000156632676208107	8.52006946641831e-05	0.00708592105158793	0.000582750582750583	0.0465289918414918	TRUE
Campylobacterota	89162, 181319, 108853, 107759, 216004, 139903, 132469	53958, 83166, 123743, 65926, 101562, 83777	272528, 962935, 587470, 1627409, 810564, 1149486, 1332550	175205, 117562, 111017, 185064, 136467, 156325, 70590	MUC_vs_LGG_MUC	NA	NA	7.2720414455128397	10.6033982573303	3.44299344779017	0.737844505543196	4.23656277353699	0.000182733348482992	2.26137773503378e-05	0.00187694352007803	0.00116550116550117	0.0959808420745921	FALSE
Campylobacterota	89162, 181319, 108853, 107759, 216004, 139903, 132469	53958, 83166, 123743, 65926, 101562, 83777	272528, 962935, 587470, 1627409, 810564, 1149486, 1332550	175205, 117562, 111017, 185064, 136467, 156325, 70590	L156_4_MUC_vs_LGG_MUC	NA	7.8657121485715296	7.4031348932408196	NA	-0.501801301722117	0.648996689971604	-0.822339885980914	0.200521097265964	6.8498493616276093E-2	0.990514680099765	0.087995337995338	0.998918269230769	FALSE
Candidatus Absconditabacteria	92, 97, 119, 47, 130, 142, 55	46, 53, 74, 82, 78, 79	107, 89, 50, 74, 54, 41, 65	106, 114, 65, 70, 99, 96, 37	NC_vs_MUC	-2.7047797267368101	NA	NA	-3.21868766833374	-0.509474389711333	0.457406181145154	-0.977417789028344	0.12472195880694	2.9005430194402101E-2	0.260532926241013	0.0308584644522145	0.273190624518097	FALSE
Candidatus Absconditabacteria	92, 97, 119, 47, 130, 142, 55	46, 53, 74, 82, 78, 79	107, 89, 50, 74, 54, 41, 65	106, 114, 65, 70, 99, 96, 37	NC_vs_L156_4_MUC	-2.5582946413677501	-2.5883318183370498	NA	NA	-0.0415505643763252	0.511615025339475	-0.0870501334385839	0.453125019635282	0.66792199756642201	0.94960149109631	0.753473739801865	0.948823400846303	FALSE
Candidatus Absconditabacteria	92, 97, 119, 47, 130, 142, 55	46, 53, 74, 82, 78, 79	107, 89, 50, 74, 54, 41, 65	106, 114, 65, 70, 99, 96, 37	NC_vs_LGG_MUC	-2.7055720333509301	NA	-3.0101755680234299	NA	-0.326074453036928	0.385774850403286	-0.80182243195132	0.197916935521564	0.107931164100486	0.732742020793231	0.110913825757576	0.742036500825563	FALSE
Candidatus Absconditabacteria	92, 97, 119, 47, 130, 142, 55	46, 53, 74, 82, 78, 79	107, 89, 50, 74, 54, 41, 65	106, 114, 65, 70, 99, 96, 37	MUC_vs_L156_4_MUC	NA	-2.5911902752453799	NA	-3.0825651952116502	-0.454051316462926	0.538899432623863	-0.778307075116366	0.2075894702322	7.9080210189774305E-2	0.923563881666301	0.0654319638694639	0.836290402254162	FALSE
Candidatus Absconditabacteria	92, 97, 119, 47, 130, 142, 55	46, 53, 74, 82, 78, 79	107, 89, 50, 74, 54, 41, 65	106, 114, 65, 70, 99, 96, 37	MUC_vs_LGG_MUC	NA	NA	-3.0299567524261302	-3.2304951649715199	-0.199320949998533	0.436626529542874	-0.414584067276199	0.309895958923605	0.30750930524499898	0.709454186687342	0.295026587995338	0.656630898055393	FALSE
Candidatus Absconditabacteria	92, 97, 119, 47, 130, 142, 55	46, 53, 74, 82, 78, 79	107, 89, 50, 74, 54, 41, 65	106, 114, 65, 70, 99, 96, 37	L156_4_MUC_vs_LGG_MUC	NA	-2.5883611286919099	-2.8792162364690999	NA	-0.276725669363933	0.466207308946617	-0.564627315800767	0.281250152887571	0.28471453884780201	0.982892309700954	0.268438592657343	0.991907051282051	FALSE
Candidatus Bipolaricaulota	79, 50, 84, 43, 98, 114, 52	38, 43, 82, 43, 74, 69	66, 80, 43, 91, 71, 37, 49	56, 123, 44, 41, 68, 51, 33	NC_vs_MUC	-3.3407380107834199	NA	NA	-3.4259574466507301	-0.0868154758776303	0.680730962790699	-0.123891329191118	0.446428593929971	0.67432240819271005	0.973346537002302	0.744696059149184	0.980955403671522	FALSE
Candidatus Bipolaricaulota	79, 50, 84, 43, 98, 114, 52	38, 43, 82, 43, 74, 69	66, 80, 43, 91, 71, 37, 49	56, 123, 44, 41, 68, 51, 33	NC_vs_L156_4_MUC	-3.2037219440656801	-3.0533360750947001	NA	NA	0.148334927152589	0.622447830010842	0.222476282318893	0.407572422630826	0.70357360501465804	0.995148935825803	0.655394085081585	0.985280581161263	FALSE
Candidatus Bipolaricaulota	79, 50, 84, 43, 98, 114, 52	38, 43, 82, 43, 74, 69	66, 80, 43, 91, 71, 37, 49	56, 123, 44, 41, 68, 51, 33	NC_vs_LGG_MUC	-3.3422110930810098	NA	-3.2963498695356499	NA	-0.0393364238076535	0.650634783895079	-0.0706413843526983	0.479166678460872	0.78748036837583901	1	0.843385780885781	0.996555520555424	FALSE
Candidatus Bipolaricaulota	79, 50, 84, 43, 98, 114, 52	38, 43, 82, 43, 74, 69	66, 80, 43, 91, 71, 37, 49	56, 123, 44, 41, 68, 51, 33	MUC_vs_L156_4_MUC	NA	-3.0405240890821799	NA	-3.2328502987772798	-0.178094457433625	0.623360356579439	-0.279680307582016	0.387527888612625	0.45338789006217201	0.98589939121871	0.455232918123543	0.975748189801512	FALSE
Candidatus Bipolaricaulota	79, 50, 84, 43, 98, 114, 52	38, 43, 82, 43, 74, 69	66, 80, 43, 91, 71, 37, 49	56, 123, 44, 41, 68, 51, 33	MUC_vs_LGG_MUC	NA	NA	-3.30439545874356	-3.3942881967904301	-0.054983614861607	0.707247155385192	-0.0765956352814774	0.464935084746253	0.79755833746479299	0.982947920706522	0.763312208624709	0.962640819384471	FALSE
Candidatus Bipolaricaulota	79, 50, 84, 43, 98, 114, 52	38, 43, 82, 43, 74, 69	66, 80, 43, 91, 71, 37, 49	56, 123, 44, 41, 68, 51, 33	L156_4_MUC_vs_LGG_MUC	NA	-3.0345809904244998	-3.1682215724585099	NA	-0.111328030943473	0.590153170419685	-0.183527843060375	0.412987063434108	0.61543570107870305	1	0.686416448135198	0.999049388111888	FALSE
Candidatus Cloacimonadota	122, 136, 130, 103, 162, 140, 65	109, 109, 128, 177, 110, 145	118, 114, 108, 66, 73, 54, 97	130, 207, 67, 143, 129, 133, 36	NC_vs_MUC	-2.24639418158907	NA	NA	-2.7691115802564901	-0.574503330294472	0.667093804968044	-0.774827010845268	0.178571656030123	7.67189851383097E-2	0.419939716999356	0.065568546037296	0.420904823562713	FALSE
Candidatus Cloacimonadota	122, 136, 130, 103, 162, 140, 65	109, 109, 128, 177, 110, 145	118, 114, 108, 66, 73, 54, 97	130, 207, 67, 143, 129, 133, 36	NC_vs_L156_4_MUC	-2.09472096469203	-2.2339762219224202	NA	NA	-0.167129272489478	0.53341624964427	-0.261152954026543	0.379464338849189	0.58061162077559902	0.939646735327764	0.478975451631702	0.886677970384573	FALSE
Candidatus Cloacimonadota	122, 136, 130, 103, 162, 140, 65	109, 109, 128, 177, 110, 145	118, 114, 108, 66, 73, 54, 97	130, 207, 67, 143, 129, 133, 36	NC_vs_LGG_MUC	-2.23937205489977	NA	-2.1007593301368601	NA	0.119053686893293	0.498985257937278	0.208298843960128	0.407792261457162	0.45788985225030598	0.945155427625597	0.557947261072261	0.933266853747991	FALSE
Candidatus Cloacimonadota	122, 136, 130, 103, 162, 140, 65	109, 109, 128, 177, 110, 145	118, 114, 108, 66, 73, 54, 97	130, 207, 67, 143, 129, 133, 36	MUC_vs_L156_4_MUC	NA	-2.2291596297893501	NA	-2.6306864046693699	-0.376074485114986	0.573772467311001	-0.671977328944544	0.218750170826468	0.107372048848937	0.948497329789841	0.094760708041958	0.866714887688158	FALSE
Candidatus Cloacimonadota	122, 136, 130, 103, 162, 140, 65	109, 109, 128, 177, 110, 145	118, 114, 108, 66, 73, 54, 97	130, 207, 67, 143, 129, 133, 36	MUC_vs_LGG_MUC	NA	NA	-2.1033985900114098	-2.7731819917991798	-0.683917392450079	0.485329135521324	-1.38932984082583	0.0572928246703414	7.2450021805896096E-3	0.123154476969464	0.00531759906759907	0.0816205909844848	FALSE
Candidatus Cloacimonadota	122, 136, 130, 103, 162, 140, 65	109, 109, 128, 177, 110, 145	118, 114, 108, 66, 73, 54, 97	130, 207, 67, 143, 129, 133, 36	L156_4_MUC_vs_LGG_MUC	NA	-2.2260813826441801	-1.96843917455837	NA	0.274521234639437	0.364364899555799	0.669918955620666	0.192708612403045	0.111791440160879	0.476674220183135	0.0942963286713287	0.378394194042474	FALSE
Candidatus Korarchaeota	13, 7, 20, 16, 28, 6, 6	4, 7, 22, 7, 5, 11	25, 11, 6, 6, 16, 15, 9	16, 11, 3, 5, 14, 13, 19	NC_vs_MUC	-5.7015654104222602	NA	NA	-5.7770047372322599	-0.0871310374296232	1.3951553603823	-0.0589137552783993	0.481069050152736	0.79175522584373703	0.983380077902297	0.8431262747669	0.994821315787431	FALSE
Candidatus Korarchaeota	13, 7, 20, 16, 28, 6, 6	4, 7, 22, 7, 5, 11	25, 11, 6, 6, 16, 15, 9	16, 11, 3, 5, 14, 13, 19	NC_vs_L156_4_MUC	-5.5565954146459298	-5.4797633254890998	NA	NA	0.0200755199644913	1.44471801070398	0.0114369358005315	0.49665924414268	0.84442937758868097	0.989739972062106	0.847196423368298	0.997892337491737	FALSE
Candidatus Korarchaeota	13, 7, 20, 16, 28, 6, 6	4, 7, 22, 7, 5, 11	25, 11, 6, 6, 16, 15, 9	16, 11, 3, 5, 14, 13, 19	NC_vs_LGG_MUC	-5.6709323287271296	NA	-6.1917847640986201	NA	-0.520522370403796	1.44791233070563	-0.330520856654844	0.381818252192457	0.53462726897561497	0.998638345804627	0.531577797202797	0.999493128399378	FALSE
Candidatus Korarchaeota	13, 7, 20, 16, 28, 6, 6	4, 7, 22, 7, 5, 11	25, 11, 6, 6, 16, 15, 9	16, 11, 3, 5, 14, 13, 19	MUC_vs_L156_4_MUC	NA	-5.4485317046962098	NA	-5.6266197442124701	-0.0174219698509708	1.28855800945178	-0.011763595637017	0.494432073571316	0.84260798294974404	0.996763555092829	0.798814466783217	0.995723612325175	FALSE
Candidatus Korarchaeota	13, 7, 20, 16, 28, 6, 6	4, 7, 22, 7, 5, 11	25, 11, 6, 6, 16, 15, 9	16, 11, 3, 5, 14, 13, 19	MUC_vs_LGG_MUC	NA	NA	-6.15674283626588	-5.7091365189525902	0.349523007346007	1.33249270723268	0.229448608360169	0.388020899958863	0.54872285111767205	0.989924544316395	0.562581949300699	0.991664893494663	FALSE
Candidatus Korarchaeota	13, 7, 20, 16, 28, 6, 6	4, 7, 22, 7, 5, 11	25, 11, 6, 6, 16, 15, 9	16, 11, 3, 5, 14, 13, 19	L156_4_MUC_vs_LGG_MUC	NA	-5.5219351042704297	-6.04551672129318	NA	-0.445017139228085	1.35796307758872	-0.298945705037425	0.379220851331365	0.55794853046139903	1	0.574236960955711	0.999836101398601	FALSE
Candidatus Lokiarchaeota	298, 380, 313, 283, 459, 336, 294	284, 287, 241, 294, 243, 291	390, 369, 287, 316, 167, 198, 256	340, 300, 128, 278, 247, 295, 97	NC_vs_MUC	-1.17405797091818	NA	NA	-1.12594865580562	0.0529626067311249	0.521935393122702	0.10217449055902	0.450892877730953	0.76690946749243205	1	0.71450229458042	0.997336078634907	FALSE
Candidatus Lokiarchaeota	298, 380, 313, 283, 459, 336, 294	284, 287, 241, 294, 243, 291	390, 369, 287, 316, 167, 198, 256	340, 300, 128, 278, 247, 295, 97	NC_vs_L156_4_MUC	-1.0513219241855301	-0.76877106227304004	NA	NA	0.288895653025163	0.41558513258904	0.645174819443871	0.227171652794341	9.2773930652036304E-2	0.784897548605487	0.0913643648018648	0.684042066373797	FALSE
Candidatus Lokiarchaeota	298, 380, 313, 283, 459, 336, 294	284, 287, 241, 294, 243, 291	390, 369, 287, 316, 167, 198, 256	340, 300, 128, 278, 247, 295, 97	NC_vs_LGG_MUC	-1.19044748746078	NA	-1.0821082787463501	NA	0.200968901650656	0.442953805136656	0.406884267114761	0.32467543706256	0.23568178244531199	0.909463430260376	0.308666593822844	0.862407252641344	FALSE
Candidatus Lokiarchaeota	298, 380, 313, 283, 459, 336, 294	284, 287, 241, 294, 243, 291	390, 369, 287, 316, 167, 198, 256	340, 300, 128, 278, 247, 295, 97	MUC_vs_L156_4_MUC	NA	-0.77163870880185703	NA	-0.98462773724980501	-0.213068234688621	0.429144343069286	-0.473182310150714	0.280623720316396	0.16035868569369699	0.953384798517181	0.182737835081585	0.905152354017484	FALSE
Candidatus Lokiarchaeota	298, 380, 313, 283, 459, 336, 294	284, 287, 241, 294, 243, 291	390, 369, 287, 316, 167, 198, 256	340, 300, 128, 278, 247, 295, 97	MUC_vs_LGG_MUC	NA	NA	-1.08624495411017	-1.12901322434128	-0.158805437819945	0.432115021038666	-0.364979991034712	0.36363644646146	0.35931092442360002	0.818257929064829	0.413570804195804	0.83888463500365	FALSE
Candidatus Lokiarchaeota	298, 380, 313, 283, 459, 336, 294	284, 287, 241, 294, 243, 291	390, 369, 287, 316, 167, 198, 256	340, 300, 128, 278, 247, 295, 97	L156_4_MUC_vs_LGG_MUC	NA	-0.76875948569702102	-0.93862834738137502	NA	-0.121791329436295	0.351557641633882	-0.275565953004975	0.385416735011439	0.566716119251507	0.999869896815508	0.598685168997669	0.999420124831309	FALSE
Candidatus Micrarchaeota	12, 31, 23, 21, 32, 47, 8	16, 13, 33, 42, 42, 26	33, 15, 24, 34, 14, 23, 61	40, 73, 14, 53, 50, 41, 24	NC_vs_MUC	-3.7228995316656301	NA	NA	-4.57482649478374	-0.824687958744216	0.902353782536991	-0.840260861901591	0.18080379512697	5.6429988326882598E-2	0.370060203441386	0.0652225378787879	0.418113269604695	FALSE
Candidatus Micrarchaeota	12, 31, 23, 21, 32, 47, 8	16, 13, 33, 42, 42, 26	33, 15, 24, 34, 14, 23, 61	40, 73, 14, 53, 50, 41, 24	NC_vs_L156_4_MUC	-3.58771646300303	-4.6295914344719202	NA	NA	-1.0319443490131	1.02545072747191	-0.990236103676138	0.120267631464595	2.4549941731446302E-2	0.261277457370623	0.0229184877622378	0.260987925032669	FALSE
Candidatus Micrarchaeota	12, 31, 23, 21, 32, 47, 8	16, 13, 33, 42, 42, 26	33, 15, 24, 34, 14, 23, 61	40, 73, 14, 53, 50, 41, 24	NC_vs_LGG_MUC	-3.7325031046505299	NA	-4.3090371187886101	NA	-0.57317847181547	0.863095454634622	-0.662805343732378	0.226562720464445	0.12780924962176399	0.894433487671161	0.146425189393939	0.888247332094988	FALSE
Candidatus Micrarchaeota	12, 31, 23, 21, 32, 47, 8	16, 13, 33, 42, 42, 26	33, 15, 24, 34, 14, 23, 61	40, 73, 14, 53, 50, 41, 24	MUC_vs_L156_4_MUC	NA	-4.6242013135843703	NA	-4.4131943207971798	0.278592182806644	1.07365395140016	0.249070868114413	0.395089331279686	0.479411871124509	0.977148501383534	0.567107371794872	0.979660945090101	FALSE
Candidatus Micrarchaeota	12, 31, 23, 21, 32, 47, 8	16, 13, 33, 42, 42, 26	33, 15, 24, 34, 14, 23, 61	40, 73, 14, 53, 50, 41, 24	MUC_vs_LGG_MUC	NA	NA	-4.3141398777819804	-4.5506884280805497	-0.206318462092026	0.978105517230889	-0.208737843232852	0.420779266464565	0.65412313544426903	0.961492546648127	0.590763403263403	0.917421900402705	FALSE
Candidatus Micrarchaeota	12, 31, 23, 21, 32, 47, 8	16, 13, 33, 42, 42, 26	33, 15, 24, 34, 14, 23, 61	40, 73, 14, 53, 50, 41, 24	L156_4_MUC_vs_LGG_MUC	NA	-4.6092299131569199	-4.1674904654415901	NA	0.447811987836556	1.00861868650423	0.403093976787726	0.309091034738803	0.291608783337446	0.732614094539635	0.293442234848485	0.664206613294344	FALSE
Candidatus Nanohaloarchaeota	28, 63, 49, 23, 69, 71, 11	19, 33, 89, 46, 67, 41	34, 20, 8, 46, 16, 14, 47	84, 112, 54, 47, 32, 72, 16	NC_vs_MUC	-3.1815507971483701	NA	NA	-4.8644358611393104	-1.42995049524536	1.09885159972911	-1.35887323468365	0.0892862385708908	6.8181907376548001E-3	0.151995155456951	0.0105122741841492	0.191665543920516	FALSE
Candidatus Nanohaloarchaeota	28, 63, 49, 23, 69, 71, 11	19, 33, 89, 46, 67, 41	34, 20, 8, 46, 16, 14, 47	84, 112, 54, 47, 32, 72, 16	NC_vs_L156_4_MUC	-3.0300265730748901	-3.8112773278771299	NA	NA	-0.613060681677978	1.10390397927381	-0.572696700818023	0.236607294223384	0.128389762492958	0.573775880235395	0.130108173076923	0.578216279823369	FALSE
Candidatus Nanohaloarchaeota	28, 63, 49, 23, 69, 71, 11	19, 33, 89, 46, 67, 41	34, 20, 8, 46, 16, 14, 47	84, 112, 54, 47, 32, 72, 16	NC_vs_LGG_MUC	-3.1992210531935399	NA	-3.7296786886472799	NA	-0.370899492787811	1.06139858011183	-0.347528728305664	0.358441644961698	0.49565713155656899	0.999672412766497	0.509551646270396	0.999493128399378	FALSE
Candidatus Nanohaloarchaeota	28, 63, 49, 23, 69, 71, 11	19, 33, 89, 46, 67, 41	34, 20, 8, 46, 16, 14, 47	84, 112, 54, 47, 32, 72, 16	MUC_vs_L156_4_MUC	NA	-3.8118500467671899	NA	-4.6688907247301197	-0.750448732642345	1.26224902964425	-0.588869861989945	0.265033532225324	0.16886605360493501	0.965835547953633	0.136322661713287	0.903933018110453	FALSE
Candidatus Nanohaloarchaeota	28, 63, 49, 23, 69, 71, 11	19, 33, 89, 46, 67, 41	34, 20, 8, 46, 16, 14, 47	84, 112, 54, 47, 32, 72, 16	MUC_vs_LGG_MUC	NA	NA	-3.7470429943401	-4.8542378867656799	-1.12931111224139	1.12824229711999	-0.964828817458465	0.148437892946249	3.0296694523038899E-2	0.219231247832329	0.0317234848484849	0.191713689189589	FALSE
Candidatus Nanohaloarchaeota	28, 63, 49, 23, 69, 71, 11	19, 33, 89, 46, 67, 41	34, 20, 8, 46, 16, 14, 47	84, 112, 54, 47, 32, 72, 16	L156_4_MUC_vs_LGG_MUC	NA	-3.8123735498747702	-3.6134974676279001	NA	0.361086250525879	1.11111342541292	0.284338704588086	0.372395910471498	0.38324280056522803	0.846122917775704	0.465945512820513	0.845371153314733	FALSE
Candidatus Omnitrophota	174, 169, 190, 142, 197, 137, 85	198, 141, 157, 184, 201, 222	172, 160, 96, 173, 135, 164, 130	252, 233, 79, 150, 191, 230, 69	NC_vs_MUC	-1.6572036675355899	NA	NA	-2.1061261969774798	-0.430311386389521	0.434211586340616	-0.858017481284312	0.238839434831137	9.1676693583022106E-2	0.45324604681644	0.122782816142191	0.54519740115987	FALSE
Candidatus Omnitrophota	174, 169, 190, 142, 197, 137, 85	198, 141, 157, 184, 201, 222	172, 160, 96, 173, 135, 164, 130	252, 233, 79, 150, 191, 230, 69	NC_vs_L156_4_MUC	-1.51230815641038	-1.85569879771018	NA	NA	-0.332523434313643	0.550750809423652	-0.589271768635081	0.250000138401204	0.174817460346405	0.632377280173745	0.164312900641026	0.633642299487158	FALSE
Candidatus Omnitrophota	174, 169, 190, 142, 197, 137, 85	198, 141, 157, 184, 201, 222	172, 160, 96, 173, 135, 164, 130	252, 233, 79, 150, 191, 230, 69	NC_vs_LGG_MUC	-1.6552813259666299	NA	-1.6469552421161899	NA	0.10443754253008	0.467071234049517	0.182744912816117	0.415584464435902	0.42081838642268499	0.941157996243197	0.590107808857809	0.94208423141967	FALSE
Candidatus Omnitrophota	174, 169, 190, 142, 197, 137, 85	198, 141, 157, 184, 201, 222	172, 160, 96, 173, 135, 164, 130	252, 233, 79, 150, 191, 230, 69	MUC_vs_L156_4_MUC	NA	-1.8647470828938	NA	-1.94219072573242	-0.0370684966299111	0.384063760334517	-0.0823388530947721	0.464285729190488	0.82322654957219599	0.992713185043361	0.64920236013986	0.989350003084635	FALSE
Candidatus Omnitrophota	174, 169, 190, 142, 197, 137, 85	198, 141, 157, 184, 201, 222	172, 160, 96, 173, 135, 164, 130	252, 233, 79, 150, 191, 230, 69	MUC_vs_LGG_MUC	NA	NA	-1.6301610230165799	-2.1008520171322602	-0.479020013860924	0.347336602207272	-1.38747199782729	0.0675334327364458	6.6621119643911703E-3	0.113195461237811	0.00544507575757577	0.071385236949458	FALSE
Candidatus Omnitrophota	174, 169, 190, 142, 197, 137, 85	198, 141, 157, 184, 201, 222	172, 160, 96, 173, 135, 164, 130	252, 233, 79, 150, 191, 230, 69	L156_4_MUC_vs_LGG_MUC	NA	-1.8596310852562099	-1.4899517606500601	NA	0.42447953842149	0.413644456511823	1.02248718264997	0.109091474393763	2.12127312960021E-2	0.255382732759258	0.0179742132867133	0.164395863744001	FALSE
Candidatus Saccharibacteria	950, 896, 1476, 543, 1206, 1116, 575	723, 690, 602, 961, 978, 965	1919, 1091, 650, 1262, 509, 920, 1271	683, 748, 639, 706, 757, 759, 254	NC_vs_MUC	0.231710508568754	NA	NA	0.69416710781141799	0.4575478918983	0.578700095512384	0.747718047527281	0.214285890432506	6.3724364182584106E-2	0.541683852898649	0.0617897727272727	0.481823642780264	FALSE
Candidatus Saccharibacteria	950, 896, 1476, 543, 1206, 1116, 575	723, 690, 602, 961, 978, 965	1919, 1091, 650, 1262, 509, 920, 1271	683, 748, 639, 706, 757, 759, 254	NC_vs_L156_4_MUC	0.389286280185829	0.69938418757165499	NA	NA	0.256749562402234	0.499774228910113	0.496297588282334	0.260579192996969	0.15832470781266	0.913499620725632	0.154683857808858	0.850821318472394	FALSE
Candidatus Saccharibacteria	950, 896, 1476, 543, 1206, 1116, 575	723, 690, 602, 961, 978, 965	1919, 1091, 650, 1262, 509, 920, 1271	683, 748, 639, 706, 757, 759, 254	NC_vs_LGG_MUC	0.22889247111198999	NA	0.58997755386988404	NA	0.290582609810905	0.433336707218586	0.70171100033677	0.234375209139199	0.101701944589277	0.888762650649413	0.0979385198135198	0.774042489660359	FALSE
Candidatus Saccharibacteria	950, 896, 1476, 543, 1206, 1116, 575	723, 690, 602, 961, 978, 965	1919, 1091, 650, 1262, 509, 920, 1271	683, 748, 639, 706, 757, 759, 254	MUC_vs_L156_4_MUC	NA	0.70078523684446603	NA	0.84925608998926205	0.181055526033689	0.540793979135564	0.314154996020387	0.354910780066367	0.40367948970074902	0.980491820343728	0.4114856497669	0.982082140933013	FALSE
Candidatus Saccharibacteria	950, 896, 1476, 543, 1206, 1116, 575	723, 690, 602, 961, 978, 965	1919, 1091, 650, 1262, 509, 920, 1271	683, 748, 639, 706, 757, 759, 254	MUC_vs_LGG_MUC	NA	NA	0.58439577744410398	0.70059563903255595	0.154029498495762	0.467681554677795	0.30749168413909	0.35937508629901	0.44137307342190302	1	0.412578307109557	0.998337691183086	FALSE
Candidatus Saccharibacteria	950, 896, 1476, 543, 1206, 1116, 575	723, 690, 602, 961, 978, 965	1919, 1091, 650, 1262, 509, 920, 1271	683, 748, 639, 706, 757, 759, 254	L156_4_MUC_vs_LGG_MUC	NA	0.70216733486749106	0.72878551997759999	NA	0.0200192718138599	0.392561881269587	0.0443973612440439	0.472727288105946	0.82633116168884901	0.986026927894835	0.729075611888112	0.923812965716326	FALSE
Candidatus Thermoplasmatota	509, 553, 710, 483, 765, 562, 612	610, 520, 592, 699, 464, 548	1077, 703, 616, 744, 594, 647, 816	639, 596, 330, 380, 449, 560, 493	NC_vs_MUC	-0.22098409270816199	NA	NA	0.212199614636008	0.429319763480156	0.283840160384819	1.20585773251524	0.151447941747904	3.8186087213207397E-2	0.421400510838336	0.0206921984265734	0.240430946944551	FALSE
Candidatus Thermoplasmatota	509, 553, 710, 483, 765, 562, 612	610, 520, 592, 699, 464, 548	1077, 703, 616, 744, 594, 647, 816	639, 596, 330, 380, 449, 560, 493	NC_vs_L156_4_MUC	-8.0712576069481998E-2	1.26696155680905E-2	NA	NA	0.0665292782121307	0.326708047463699	0.164420488027534	0.406250040343742	0.83515749244896997	0.998504579012169	0.538211137820513	0.972349737762976	FALSE
Candidatus Thermoplasmatota	509, 553, 710, 483, 765, 562, 612	610, 520, 592, 699, 464, 548	1077, 703, 616, 744, 594, 647, 816	639, 596, 330, 380, 449, 560, 493	NC_vs_LGG_MUC	-0.232997113937326	NA	9.1201600615742798E-2	NA	0.256873421893768	0.389994872848849	0.531020646582503	0.304687630253702	0.36699289113941502	0.93588154428215	0.248197115384615	0.840252240749681	FALSE
Candidatus Thermoplasmatota	509, 553, 710, 483, 765, 562, 612	610, 520, 592, 699, 464, 548	1077, 703, 616, 744, 594, 647, 816	639, 596, 330, 380, 449, 560, 493	MUC_vs_L156_4_MUC	NA	1.3432857810660601E-2	NA	0.36055634435641898	0.352467623841033	0.273058836078747	1.23214680711092	0.100446887566056	8.6333880575839607E-3	0.234295024258817	0.0119645979020979	0.290593586101399	FALSE
Candidatus Thermoplasmatota	509, 553, 710, 483, 765, 562, 612	610, 520, 592, 699, 464, 548	1077, 703, 616, 744, 594, 647, 816	639, 596, 330, 380, 449, 560, 493	MUC_vs_LGG_MUC	NA	NA	8.7102603318577096E-2	0.20418941034737301	0.15488087732619	0.306689310035431	0.501161911395422	0.265625169753521	0.18880791751724699	0.923415400925208	0.267364146270396	0.937804777824036	FALSE
Candidatus Thermoplasmatota	509, 553, 710, 483, 765, 562, 612	610, 520, 592, 699, 464, 548	1077, 703, 616, 744, 594, 647, 816	639, 596, 330, 380, 449, 560, 493	L156_4_MUC_vs_LGG_MUC	NA	1.0967612748457299E-2	0.22783422917683399	NA	0.162701280693856	0.34970098401613	0.489887465338734	0.322916781096678	0.37340738225485298	0.81244389025258	0.292231206293706	0.694508262295445	FALSE
Cercozoa	9, 8, 9, 4, 22, 24, 4	9, 11, 0, 12, 14, 4	26, 19, 9, 20, 4, 8, 12	13, 6, 8, 4, 10, 12, 7	NC_vs_MUC	-5.88844590550897	NA	NA	-5.54713651183053	0.362979417359536	1.17408860450677	0.27721421210481	0.350446496767905	0.460179030268484	0.942596002460897	0.404756701631702	0.913850428468424	FALSE
Cercozoa	9, 8, 9, 4, 22, 24, 4	9, 11, 0, 12, 14, 4	26, 19, 9, 20, 4, 8, 12	13, 6, 8, 4, 10, 12, 7	NC_vs_L156_4_MUC	-5.7446675646344696	-6.0031731454781303	NA	NA	-0.0956452296514305	1.28514591911379	-0.0571367863310537	0.469933197328667	0.75851642210016001	0.965586230372899	0.772363053613054	0.976773373918473	FALSE
Cercozoa	9, 8, 9, 4, 22, 24, 4	9, 11, 0, 12, 14, 4	26, 19, 9, 20, 4, 8, 12	13, 6, 8, 4, 10, 12, 7	NC_vs_LGG_MUC	-5.8909514278615402	NA	-5.8677050399730497	NA	-0.0431319237185033	1.57316962629603	-0.0108847092607337	0.486979174030241	0.517544244634358	0.999362207006625	0.793460445804196	0.992801135089707	FALSE
Cercozoa	9, 8, 9, 4, 22, 24, 4	9, 11, 0, 12, 14, 4	26, 19, 9, 20, 4, 8, 12	13, 6, 8, 4, 10, 12, 7	MUC_vs_L156_4_MUC	NA	-6.0070167920109201	NA	-5.4040953594238301	0.449374850735961	1.2905239327768	0.31529466685406	0.351893162877723	0.42304600900608502	0.95364414744334	0.466045673076923	0.968390395830121	FALSE
Cercozoa	9, 8, 9, 4, 22, 24, 4	9, 11, 0, 12, 14, 4	26, 19, 9, 20, 4, 8, 12	13, 6, 8, 4, 10, 12, 7	MUC_vs_LGG_MUC	NA	NA	-5.8338032670899898	-5.5719098953521398	0.421860400834755	1.56220738029672	0.198290249192389	0.353246843529948	0.34596893800607098	0.99827772608022	0.496503496503497	0.97781385195475	FALSE
Cercozoa	9, 8, 9, 4, 22, 24, 4	9, 11, 0, 12, 14, 4	26, 19, 9, 20, 4, 8, 12	13, 6, 8, 4, 10, 12, 7	L156_4_MUC_vs_LGG_MUC	NA	-5.9811017185504598	-5.7526471524755696	NA	-0.167568609434671	1.85142761587911	-0.0350585346945282	0.472727288105946	0.54680032509260201	1	0.8411731497669	0.990015932109769	FALSE
Chlamydiota	6008, 2917, 5055, 2480, 4500, 3036, 2749	1662, 2606, 2728, 6186, 4292, 3475	3179, 2387, 3485, 4133, 4464, 3427, 3279	2578, 3682, 3011, 1857, 3644, 2046, 1844	NC_vs_MUC	2.3504078847671099	NA	NA	2.5280467612886399	0.164186832520943	0.675373213102866	0.239094873967058	0.404017898519812	0.50531313365599795	0.999666796883348	0.474308894230769	0.997996763460853	FALSE
Chlamydiota	6008, 2917, 5055, 2480, 4500, 3036, 2749	1662, 2606, 2728, 6186, 4292, 3475	3179, 2387, 3485, 4133, 4464, 3427, 3279	2578, 3682, 3011, 1857, 3644, 2046, 1844	NC_vs_L156_4_MUC	2.4795529513836598	2.5244001673782699	NA	NA	0.258418166726485	0.622872716590027	0.347643686343127	0.378619206990508	0.38170440859363602	1	0.430866659382284	0.997389602059346	FALSE
Chlamydiota	6008, 2917, 5055, 2480, 4500, 3036, 2749	1662, 2606, 2728, 6186, 4292, 3475	3179, 2387, 3485, 4133, 4464, 3427, 3279	2578, 3682, 3011, 1857, 3644, 2046, 1844	NC_vs_LGG_MUC	2.3367036834845898	NA	2.4952096415720901	NA	0.282118166790467	0.731865596678586	0.40522857715098	0.358441644961698	0.38413119111363803	0.944763205235139	0.389495920745921	0.920293244928462	FALSE
Chlamydiota	6008, 2917, 5055, 2480, 4500, 3036, 2749	1662, 2606, 2728, 6186, 4292, 3475	3179, 2387, 3485, 4133, 4464, 3427, 3279	2578, 3682, 3011, 1857, 3644, 2046, 1844	MUC_vs_L156_4_MUC	NA	2.5294938512240299	NA	2.6659935620873401	-0.00427601022851398	0.602151325792579	-0.00617550619711122	0.497767858069671	0.85071946358710604	1	0.929141171328671	1	FALSE
Chlamydiota	6008, 2917, 5055, 2480, 4500, 3036, 2749	1662, 2606, 2728, 6186, 4292, 3475	3179, 2387, 3485, 4133, 4464, 3427, 3279	2578, 3682, 3011, 1857, 3644, 2046, 1844	MUC_vs_LGG_MUC	NA	NA	2.4859564377050098	2.5380879397023501	-0.056792557318059	0.705344857406519	-0.059123076109803	0.472727288105946	0.78914837034821705	0.999874164670796	0.803986378205128	0.996027098493267	FALSE
Chlamydiota	6008, 2917, 5055, 2480, 4500, 3036, 2749	1662, 2606, 2728, 6186, 4292, 3475	3179, 2387, 3485, 4133, 4464, 3427, 3279	2578, 3682, 3011, 1857, 3644, 2046, 1844	L156_4_MUC_vs_LGG_MUC	NA	2.5317934957359398	2.6297648412906498	NA	0.0759620618096326	0.620176624137467	0.11651229100988	0.427083375436809	0.89777485422827796	0.998912660193257	0.649083988927739	0.935148915838578	FALSE
Chlorobiota	3051, 2620, 3405, 2471, 3217, 2674, 2388	2408, 2645, 2020, 2248, 2804, 3221	3030, 3357, 2478, 2911, 3169, 2653, 2677	2788, 3118, 1646, 2211, 2450, 3097, 1245	NC_vs_MUC	2.10846506466839	NA	NA	2.19260295844443	0.0863747167460751	0.238665077886099	0.298200356270832	0.351893162877723	0.31470551553370801	0.961854798212538	0.413652753496504	0.965700034705292	FALSE
Chlorobiota	3051, 2620, 3405, 2471, 3217, 2674, 2388	2408, 2645, 2020, 2248, 2804, 3221	3030, 3357, 2478, 2911, 3169, 2653, 2677	2788, 3118, 1646, 2211, 2450, 3097, 1245	NC_vs_L156_4_MUC	2.2455149636954199	2.2897069137491601	NA	NA	0.0403806006963929	0.218605177081244	0.186293346443216	0.419642891392121	0.66250329411497599	0.990253215311685	0.58221335955711	0.978287166775218	FALSE
Chlorobiota	3051, 2620, 3405, 2471, 3217, 2674, 2388	2408, 2645, 2020, 2248, 2804, 3221	3030, 3357, 2478, 2911, 3169, 2653, 2677	2788, 3118, 1646, 2211, 2450, 3097, 1245	NC_vs_LGG_MUC	2.1024884111013802	NA	2.2600546242581601	NA	0.122819901286086	0.303092471597952	0.370025068107426	0.361979251101421	0.53040162248429301	0.960457517465466	0.372878423659674	0.91353765547566	FALSE
Chlorobiota	3051, 2620, 3405, 2471, 3217, 2674, 2388	2408, 2645, 2020, 2248, 2804, 3221	3030, 3357, 2478, 2911, 3169, 2653, 2677	2788, 3118, 1646, 2211, 2450, 3097, 1245	MUC_vs_L156_4_MUC	NA	2.2954236153740002	NA	2.3318183789832498	0.0457375221160694	0.258716881183097	0.168261989681525	0.417410749538995	0.48605440428060698	0.973281212203867	0.650650131118881	0.986034646653145	FALSE
Chlorobiota	3051, 2620, 3405, 2471, 3217, 2674, 2388	2408, 2645, 2020, 2248, 2804, 3221	3030, 3357, 2478, 2911, 3169, 2653, 2677	2788, 3118, 1646, 2211, 2450, 3097, 1245	MUC_vs_LGG_MUC	NA	NA	2.24562089383274	2.1846483313968199	-0.0133017371108552	0.359934042687281	-0.0345031401460125	0.489583339222754	0.869020411141601	1	0.88996030011655	0.99915652146365	FALSE
Chlorobiota	3051, 2620, 3405, 2471, 3217, 2674, 2388	2408, 2645, 2020, 2248, 2804, 3221	3030, 3357, 2478, 2911, 3169, 2653, 2677	2788, 3118, 1646, 2211, 2450, 3097, 1245	L156_4_MUC_vs_LGG_MUC	NA	2.2950148993650199	2.3983904659933599	NA	0.074151189857802	0.310421603785332	0.197828615621706	0.410389662441088	0.72307994195326697	0.968395999205481	0.568272872960373	0.888109163440221	FALSE
Chloroflexota	3349, 3214, 4210, 3082, 4062, 3833, 2723	3415, 3010, 3387, 3694, 3749, 4120	4140, 3811, 2601, 3492, 3604, 2954, 3138	3681, 3525, 1998, 2858, 3217, 3839, 1868	NC_vs_MUC	2.4652065061189701	NA	NA	2.3828092945018602	-0.0686448153980193	0.179289245340494	-0.300238753482376	0.357142921730182	0.71512298731503399	0.970036803922576	0.451044398310023	0.880534890441311	FALSE
Chloroflexota	3349, 3214, 4210, 3082, 4062, 3833, 2723	3415, 3010, 3387, 3694, 3749, 4120	4140, 3811, 2601, 3492, 3604, 2954, 3138	3681, 3525, 1998, 2858, 3217, 3839, 1868	NC_vs_L156_4_MUC	2.5943463588106201	2.5575317653301401	NA	NA	-0.0196387468552395	0.176407174675694	-0.1052007595143	0.455357161542008	0.71755003079401003	0.923973569032615	0.725770323426573	0.92767312547248	FALSE
Chloroflexota	3349, 3214, 4210, 3082, 4062, 3833, 2723	3415, 3010, 3387, 3694, 3749, 4120	4140, 3811, 2601, 3492, 3604, 2954, 3138	3681, 3525, 1998, 2858, 3217, 3839, 1868	NC_vs_LGG_MUC	2.4625339056866902	NA	2.6627943721086198	NA	0.210341745356543	0.173130253978029	1.19171114402596	0.0935071675237808	1.64464502656652E-2	0.559287538028135	0.0122650786713287	0.420213194380547	FALSE
Chloroflexota	3349, 3214, 4210, 3082, 4062, 3833, 2723	3415, 3010, 3387, 3694, 3749, 4120	4140, 3811, 2601, 3492, 3604, 2954, 3138	3681, 3525, 1998, 2858, 3217, 3839, 1868	MUC_vs_L156_4_MUC	NA	2.5621278454000498	NA	2.5386718669222001	-0.0276485311280572	0.199304477678154	-0.120350505056089	0.447661491807364	0.86996689676415595	0.988701447645475	0.636381847319347	0.964405892287964	FALSE
Chloroflexota	3349, 3214, 4210, 3082, 4062, 3833, 2723	3415, 3010, 3387, 3694, 3749, 4120	4140, 3811, 2601, 3492, 3604, 2954, 3138	3681, 3525, 1998, 2858, 3217, 3839, 1868	MUC_vs_LGG_MUC	NA	NA	2.6640740777647101	2.3819074412887402	-0.277106997502269	0.186136587787098	-1.22295748930313	0.135417106620942	2.0578120130024701E-2	0.18836557841559	0.0184385926573426	0.154971721010384	FALSE
Chloroflexota	3349, 3214, 4210, 3082, 4062, 3833, 2723	3415, 3010, 3387, 3694, 3749, 4120	4140, 3811, 2601, 3492, 3604, 2954, 3138	3681, 3525, 1998, 2858, 3217, 3839, 1868	L156_4_MUC_vs_LGG_MUC	NA	2.5593688613079699	2.8023335407828101	NA	0.230594797147548	0.172995408414889	1.38385881394756	0.0781258275588373	1.1188667791255699E-2	0.212093759449068	0.0082222465034965	0.130047334051923	FALSE
Chrysiogenota	193, 176, 339, 190, 334, 262, 175	180, 244, 195, 160, 295, 293	316, 288, 234, 307, 289, 188, 249	230, 244, 134, 179, 222, 242, 140	NC_vs_MUC	-1.4598236115979	NA	NA	-1.24562534980475	0.208638839486105	0.312009111535478	0.598841379545139	0.242761837256668	0.15855065351361999	0.746777428327314	0.136591273310023	0.642272852929948	FALSE
Chrysiogenota	193, 176, 339, 190, 334, 262, 175	180, 244, 195, 160, 295, 293	316, 288, 234, 307, 289, 188, 249	230, 244, 134, 179, 222, 242, 140	NC_vs_L156_4_MUC	-1.3205932105613201	-1.3451569903509599	NA	NA	-0.0338855267322433	0.321050168514928	-0.101320299361403	0.457589303451011	0.713922488309092	0.945869627091876	0.749417249417249	0.956022029886961	FALSE
Chrysiogenota	193, 176, 339, 190, 334, 262, 175	180, 244, 195, 160, 295, 293	316, 288, 234, 307, 289, 188, 249	230, 244, 134, 179, 222, 242, 140	NC_vs_LGG_MUC	-1.45730644442243	NA	-1.2296391935245301	NA	0.163131604148468	0.394341096469223	0.343338485227906	0.348052042170242	0.55913277138512496	0.967302696222784	0.367833988927739	0.896132451618091	FALSE
Chrysiogenota	193, 176, 339, 190, 334, 262, 175	180, 244, 195, 160, 295, 293	316, 288, 234, 307, 289, 188, 249	230, 244, 134, 179, 222, 242, 140	MUC_vs_L156_4_MUC	NA	-1.3277026966396801	NA	-1.0900873724556299	0.230973920067923	0.364050203281966	0.624827205040456	0.232143013122671	0.12870346270656199	0.738000013085971	0.149903481934732	0.781901831314004	FALSE
Chrysiogenota	193, 176, 339, 190, 334, 262, 175	180, 244, 195, 160, 295, 293	316, 288, 234, 307, 289, 188, 249	230, 244, 134, 179, 222, 242, 140	MUC_vs_LGG_MUC	NA	NA	-1.2159909415563499	-1.2459678248413	0.0179589651016174	0.470695748708598	0.0542121722215535	0.481770843649058	0.68217624527336396	1	0.867178394522145	0.999873382317368	FALSE
Chrysiogenota	193, 176, 339, 190, 334, 262, 175	180, 244, 195, 160, 295, 293	316, 288, 234, 307, 289, 188, 249	230, 244, 134, 179, 222, 242, 140	L156_4_MUC_vs_LGG_MUC	NA	-1.33257584981247	-1.0911961836131601	NA	0.209720622597545	0.443350162599271	0.417943651149151	0.335937603905084	0.456595986477071	0.870633003440343	0.313938665501166	0.688052745896941	FALSE
Ciliophora	18, 69, 31, 14, 62, 34, 9	24, 17, 15, 16, 13, 28	52, 30, 33, 33, 5, 27, 31	62, 32, 25, 24, 12, 10, 20	NC_vs_MUC	-4.3679364963040301	NA	NA	-4.35551855671312	-0.0393884998290854	1.22938678162191	-0.0360303360928278	0.483296220720805	0.85445325742660505	0.999280465577405	0.85438064539627	1	FALSE
Ciliophora	18, 69, 31, 14, 62, 34, 9	24, 17, 15, 16, 13, 28	52, 30, 33, 33, 5, 27, 31	62, 32, 25, 24, 12, 10, 20	NC_vs_L156_4_MUC	-4.2132756484869898	-4.4790428232071804	NA	NA	-0.0979605899602172	1.42968870928501	-0.0668627382423455	0.473214296867842	0.87781096623142396	0.995140650449287	0.871945112179487	0.99562567627919	FALSE
Ciliophora	18, 69, 31, 14, 62, 34, 9	24, 17, 15, 16, 13, 28	52, 30, 33, 33, 5, 27, 31	62, 32, 25, 24, 12, 10, 20	NC_vs_LGG_MUC	-4.3858549885954297	NA	-4.9150141069328699	NA	-0.490875841991667	1.08001765478948	-0.410655281969673	0.351562591995791	0.44531493072987	0.99120189344745	0.405148237179487	0.994426537004662	FALSE
Ciliophora	18, 69, 31, 14, 62, 34, 9	24, 17, 15, 16, 13, 28	52, 30, 33, 33, 5, 27, 31	62, 32, 25, 24, 12, 10, 20	MUC_vs_L156_4_MUC	NA	-4.4973333360742096	NA	-4.1972131925868403	0.180153837082177	1.24438782987128	0.112882386114911	0.448660735829141	0.88443421651944598	1	0.781609666375291	1	FALSE
Ciliophora	18, 69, 31, 14, 62, 34, 9	24, 17, 15, 16, 13, 28	52, 30, 33, 33, 5, 27, 31	62, 32, 25, 24, 12, 10, 20	MUC_vs_LGG_MUC	NA	NA	-4.9492414194820196	-4.3471227819173999	0.522796528360234	0.862524366031192	0.43752141223909	0.289062645019098	0.52050701251485698	0.989806041838128	0.275832240675991	0.913929968602445	FALSE
Ciliophora	18, 69, 31, 14, 62, 34, 9	24, 17, 15, 16, 13, 28	52, 30, 33, 33, 5, 27, 31	62, 32, 25, 24, 12, 10, 20	L156_4_MUC_vs_LGG_MUC	NA	-4.4806586925706799	-4.7836689571696596	NA	-0.337824022961734	1.09932657579169	-0.29011935206451	0.393229229889995	0.47249375782905201	0.997790597287616	0.579463505244755	1	FALSE
Coprothermobacterota	46, 12, 28, 24, 16, 38, 18	27, 27, 17, 37, 23, 31	69, 40, 29, 23, 30, 88, 47	22, 44, 14, 27, 14, 19, 9	NC_vs_MUC	-4.83119840204587	NA	NA	-3.9595101907814598	0.832879688580131	0.966707423478023	0.853431801492089	0.160714546810444	3.8407595123612803E-2	0.415302988803095	0.0350743006993007	0.307138372058267	FALSE
Coprothermobacterota	46, 12, 28, 24, 16, 38, 18	27, 27, 17, 37, 23, 31	69, 40, 29, 23, 30, 88, 47	22, 44, 14, 27, 14, 19, 9	NC_vs_L156_4_MUC	-4.69997544866842	-4.5151675034710097	NA	NA	0.0762890477042353	0.97292926429163	0.0780818870108123	0.468750013026021	0.79380588546871	0.990221821178667	0.716191360722611	0.995188119172494	FALSE
Coprothermobacterota	46, 12, 28, 24, 16, 38, 18	27, 27, 17, 37, 23, 31	69, 40, 29, 23, 30, 88, 47	22, 44, 14, 27, 14, 19, 9	NC_vs_LGG_MUC	-4.8585914487741197	NA	-4.3210273332657998	NA	0.406585928234523	0.810886899550263	0.467866872273924	0.289062645019098	0.25798764789478001	0.900824164739019	0.256264568764569	0.815185472268068	FALSE
Coprothermobacterota	46, 12, 28, 24, 16, 38, 18	27, 27, 17, 37, 23, 31	69, 40, 29, 23, 30, 88, 47	22, 44, 14, 27, 14, 19, 9	MUC_vs_L156_4_MUC	NA	-4.5238530615898096	NA	-3.7894308890946999	0.873230265754977	1.05145461934582	0.743515333385805	0.189309786038404	5.6263252862464502E-2	0.54021803805313	0.0784163752913753	0.629608082102647	FALSE
Coprothermobacterota	46, 12, 28, 24, 16, 38, 18	27, 27, 17, 37, 23, 31	69, 40, 29, 23, 30, 88, 47	22, 44, 14, 27, 14, 19, 9	MUC_vs_LGG_MUC	NA	NA	-4.3475478135163197	-3.9328043340928498	0.452656442082847	0.800660805256497	0.535428644249817	0.252604351804582	0.159654483925593	0.840760637104762	0.196350524475524	0.8386631762062	FALSE
Coprothermobacterota	46, 12, 28, 24, 16, 38, 18	27, 27, 17, 37, 23, 31	69, 40, 29, 23, 30, 88, 47	22, 44, 14, 27, 14, 19, 9	L156_4_MUC_vs_LGG_MUC	NA	-4.5527333740599296	-4.1835913054292204	NA	0.35147450334836	0.896157449070408	0.324118027206164	0.348958427264429	0.36154042887558901	0.80142733083041	0.400686553030303	0.759050927411908	FALSE
Cossaviricota	41, 31, 44, 12, 39, 39, 54	26, 20, 39, 31, 26, 22	54, 49, 23, 28, 29, 33, 39	28, 32, 20, 27, 25, 45, 23	NC_vs_MUC	-4.2647341933026102	NA	NA	-4.1141339198341198	0.0849961696625909	0.563262791841583	0.152577503219905	0.433035742597402	0.64401734305762803	0.973551970802993	0.609352236305361	0.966294904582579	FALSE
Cossaviricota	41, 31, 44, 12, 39, 39, 54	26, 20, 39, 31, 26, 22	54, 49, 23, 28, 29, 33, 39	28, 32, 20, 27, 25, 45, 23	NC_vs_L156_4_MUC	-4.1080474810646601	-4.0327613191921703	NA	NA	0.0368630422135245	0.741708907127555	0.0513244792689831	0.470982154946203	0.85272289899015496	0.9957510520301	0.730382247960373	0.997236382407656	FALSE
Cossaviricota	41, 31, 44, 12, 39, 39, 54	26, 20, 39, 31, 26, 22	54, 49, 23, 28, 29, 33, 39	28, 32, 20, 27, 25, 45, 23	NC_vs_LGG_MUC	-4.26905172775718	NA	-4.4200468055095401	NA	-0.136220647213744	0.659042578211267	-0.217149930705821	0.382812570076623	0.58365576416673504	0.990661219532992	0.599586611305361	0.994606142555361	FALSE
Cossaviricota	41, 31, 44, 12, 39, 39, 54	26, 20, 39, 31, 26, 22	54, 49, 23, 28, 29, 33, 39	28, 32, 20, 27, 25, 45, 23	MUC_vs_L156_4_MUC	NA	-4.0345183253494499	NA	-3.9633694286486598	0.0988476010126638	0.698924371118667	0.102699045481535	0.455357161542008	0.77331488936277504	0.991278388819965	0.788334061771562	0.992556163594657	FALSE
Cossaviricota	41, 31, 44, 12, 39, 39, 54	26, 20, 39, 31, 26, 22	54, 49, 23, 28, 29, 33, 39	28, 32, 20, 27, 25, 45, 23	MUC_vs_LGG_MUC	NA	NA	-4.4069192758483702	-4.13788914914202	0.208573231243709	0.609988791632076	0.338177542920733	0.358441644961698	0.450754551738757	0.941444243610033	0.457859848484848	0.945312547149577	FALSE
Cossaviricota	41, 31, 44, 12, 39, 39, 54	26, 20, 39, 31, 26, 22	54, 49, 23, 28, 29, 33, 39	28, 32, 20, 27, 25, 45, 23	L156_4_MUC_vs_LGG_MUC	NA	-4.0377938062321101	-4.2684441809414002	NA	-0.197791516737391	0.791780358064195	-0.24074655835203	0.369791745605842	0.61907616320784797	1	0.557983682983683	0.997942123746352	FALSE
Cressdnaviricota	20, 54, 43, 67, 30, 51, 48	29, 19, 25, 32, 63, 33	56, 69, 45, 57, 38, 34, 52	72, 69, 28, 47, 39, 63, 29	NC_vs_MUC	-3.4800571397641198	NA	NA	-3.6712274332414401	-0.151211615686686	0.456968232546243	-0.326558521978718	0.351893162877723	0.45614182880040199	0.814102067425333	0.465799825174825	0.82916580949216	FALSE
Cressdnaviricota	20, 54, 43, 67, 30, 51, 48	29, 19, 25, 32, 63, 33	56, 69, 45, 57, 38, 34, 52	72, 69, 28, 47, 39, 63, 29	NC_vs_L156_4_MUC	-3.3482731311246101	-3.68246054719758	NA	NA	-0.343003509608711	0.770845495134606	-0.427262074571265	0.327394290354823	0.22618449169747601	0.720706117115312	0.348553139568765	0.809271300119742	FALSE
Cressdnaviricota	20, 54, 43, 67, 30, 51, 48	29, 19, 25, 32, 63, 33	56, 69, 45, 57, 38, 34, 52	72, 69, 28, 47, 39, 63, 29	NC_vs_LGG_MUC	-3.49125946025312	NA	-4.2038585216864597	NA	-0.693376231357464	0.620022359541012	-0.976163268674372	0.164062846072478	5.8734148843459698E-2	0.715421139715231	0.0673350087412587	0.764554076565795	FALSE
Cressdnaviricota	20, 54, 43, 67, 30, 51, 48	29, 19, 25, 32, 63, 33	56, 69, 45, 57, 38, 34, 52	72, 69, 28, 47, 39, 63, 29	MUC_vs_L156_4_MUC	NA	-3.6742712124273802	NA	-3.4945947870210601	0.188856482704312	0.818348850718629	0.217097981659774	0.406250040343742	0.44248472202843703	0.974082124376606	0.606397508741259	0.985215186338454	FALSE
Cressdnaviricota	20, 54, 43, 67, 30, 51, 48	29, 19, 25, 32, 63, 33	56, 69, 45, 57, 38, 34, 52	72, 69, 28, 47, 39, 63, 29	MUC_vs_LGG_MUC	NA	NA	-4.2168644396032597	-3.6686340677467801	0.534464585600811	0.590226665932996	0.786561035516241	0.207792457284853	0.12240067095785701	0.771645941962699	0.12405303030303	0.753935316880575	FALSE
Cressdnaviricota	20, 54, 43, 67, 30, 51, 48	29, 19, 25, 32, 63, 33	56, 69, 45, 57, 38, 34, 52	72, 69, 28, 47, 39, 63, 29	L156_4_MUC_vs_LGG_MUC	NA	-3.6906453966185699	-4.0781138625355204	NA	-0.252248416203889	0.95224868516368	-0.236887226149306	0.382812570076623	0.57193113139157603	1	0.586019449300699	1	FALSE
Cyanobacteriota	26091, 28033, 32117, 22315, 35011, 27636, 20079	22399, 23304, 26217, 28512, 27392, 29289	32783, 29177, 22164, 30452, 23211, 26661, 28793	31947, 31577, 16547, 22960, 25683, 31079, 15967	NC_vs_MUC	5.5234138842186402	NA	NA	5.4508641688759596	-0.0671253869669068	0.111948099400287	-0.554921937865306	0.271715041263011	0.20994442019785201	0.598912982484182	0.244677848193473	0.658814051524292	FALSE
Cyanobacteriota	26091, 28033, 32117, 22315, 35011, 27636, 20079	22399, 23304, 26217, 28512, 27392, 29289	32783, 29177, 22164, 30452, 23211, 26661, 28793	31947, 31577, 16547, 22960, 25683, 31079, 15967	NC_vs_L156_4_MUC	5.65101421350297	5.5348441487697402	NA	NA	-0.125800548781495	0.152586053203255	-0.775496543642989	0.178173946499344	7.7577378776664901E-2	0.413828259765337	0.104066506410256	0.457622396971355	FALSE
Cyanobacteriota	26091, 28033, 32117, 22315, 35011, 27636, 20079	22399, 23304, 26217, 28512, 27392, 29289	32783, 29177, 22164, 30452, 23211, 26661, 28793	31947, 31577, 16547, 22960, 25683, 31079, 15967	NC_vs_LGG_MUC	5.5198943472658799	NA	5.5407518454231601	NA	0.0299471092910819	0.12798534398598	0.223878235280371	0.388020899958863	0.57150114090529303	0.923183957650453	0.553986378205128	0.883469486557533	FALSE
Cyanobacteriota	26091, 28033, 32117, 22315, 35011, 27636, 20079	22399, 23304, 26217, 28512, 27392, 29289	32783, 29177, 22164, 30452, 23211, 26661, 28793	31947, 31577, 16547, 22960, 25683, 31079, 15967	MUC_vs_L156_4_MUC	NA	5.5337083269133398	NA	5.5998062598415697	0.0680566160442724	0.138191411806702	0.446310181880466	0.30357152501399	0.276175748498589	0.814844175466293	0.314576048951049	0.850659040239361	FALSE
Cyanobacteriota	26091, 28033, 32117, 22315, 35011, 27636, 20079	22399, 23304, 26217, 28512, 27392, 29289	32783, 29177, 22164, 30452, 23211, 26661, 28793	31947, 31577, 16547, 22960, 25683, 31079, 15967	MUC_vs_LGG_MUC	NA	NA	5.5428273784816797	5.4517821392267001	-0.0918565247484642	0.110840597715006	-0.753520652091544	0.192208070833284	7.5964655814443102E-2	0.345996374992068	0.0723065996503496	0.298850811148016	FALSE
Cyanobacteriota	26091, 28033, 32117, 22315, 35011, 27636, 20079	22399, 23304, 26217, 28512, 27392, 29289	32783, 29177, 22164, 30452, 23211, 26661, 28793	31947, 31577, 16547, 22960, 25683, 31079, 15967	L156_4_MUC_vs_LGG_MUC	NA	5.5368308195399898	5.6821624690767303	NA	0.156864160574121	0.145799869277451	0.987457892587383	0.127604639290146	3.3832175230364199E-2	0.298987289928235	0.0363581730769231	0.241097515416732	FALSE
Deferribacterota	1178, 1400, 1267, 911, 1836, 1388, 945	909, 955, 1389, 1835, 1296, 1435	1699, 1241, 1030, 1206, 1142, 1278, 1317	1777, 1587, 872, 1225, 1451, 1633, 779	NC_vs_MUC	1.2714802503820799	NA	NA	1.04301163032041	-0.252948775724358	0.211214825538291	-1.21486149450145	0.0892862385708908	1.12429994669312E-2	0.179869366689266	0.0179924242424242	0.203360561524419	FALSE
Deferribacterota	1178, 1400, 1267, 911, 1836, 1388, 945	909, 955, 1389, 1835, 1296, 1435	1699, 1241, 1030, 1206, 1142, 1278, 1317	1777, 1587, 872, 1225, 1451, 1633, 779	NC_vs_L156_4_MUC	1.4089360421205599	1.0638095796407501	NA	NA	-0.316909713205808	0.228126304112031	-1.34358109177049	0.0846330707600381	7.2197894354527597E-3	0.153571620015018	0.012328817016317	0.209439448317562	FALSE
Deferribacterota	1178, 1400, 1267, 911, 1836, 1388, 945	909, 955, 1389, 1835, 1296, 1435	1699, 1241, 1030, 1206, 1142, 1278, 1317	1777, 1587, 872, 1225, 1451, 1633, 779	NC_vs_LGG_MUC	1.26889006395978	NA	1.15693981998312	NA	-0.104029945265016	0.256491209752504	-0.346787679506443	0.35937508629901	0.43738605377297302	0.99718952693954	0.447251966783217	0.999779799193862	FALSE
Deferribacterota	1178, 1400, 1267, 911, 1836, 1388, 945	909, 955, 1389, 1835, 1296, 1435	1699, 1241, 1030, 1206, 1142, 1278, 1317	1777, 1587, 872, 1225, 1451, 1633, 779	MUC_vs_L156_4_MUC	NA	1.0703282722532099	NA	1.1930968833439199	0.0725582122656396	0.24484563934813	0.262655678247876	0.397321473081056	0.51310402585868398	0.96625284247537	0.552265442890443	0.977381075048239	FALSE
Deferribacterota	1178, 1400, 1267, 911, 1836, 1388, 945	909, 955, 1389, 1835, 1296, 1435	1699, 1241, 1030, 1206, 1142, 1278, 1317	1777, 1587, 872, 1225, 1451, 1633, 779	MUC_vs_LGG_MUC	NA	NA	1.1515099552616399	1.04488265729506	-0.162507896544859	0.282168445402149	-0.5534888401549	0.283854316892512	0.17599790045149899	0.565412257444806	0.210609702797203	0.57987361597148	FALSE
Deferribacterota	1178, 1400, 1267, 911, 1836, 1388, 945	909, 955, 1389, 1835, 1296, 1435	1699, 1241, 1030, 1206, 1142, 1278, 1317	1777, 1587, 872, 1225, 1451, 1633, 779	L156_4_MUC_vs_LGG_MUC	NA	1.0631708755021101	1.3021109137745699	NA	0.235179348351961	0.291021680443484	0.750785699213258	0.231771046171869	9.0062957583692899E-2	0.456564275331398	0.0794999271561772	0.379888388909415	FALSE
Deinococcota	8191, 6725, 10294, 6525, 10374, 7152, 6901	6301, 6626, 6230, 5944, 8700, 8667	7066, 9121, 5274, 8223, 7283, 5172, 6634	7727, 7709, 3982, 5022, 6993, 7667, 3834	NC_vs_MUC	3.4827169466925598	NA	NA	3.4020060808355299	-0.0326363766193962	0.30124696582071	-0.106284104282594	0.455357161542008	0.81704799372599202	0.995756645323683	0.815381883741259	0.996299065354121	FALSE
Deinococcota	8191, 6725, 10294, 6525, 10374, 7152, 6901	6301, 6626, 6230, 5944, 8700, 8667	7066, 9121, 5274, 8223, 7283, 5172, 6634	7727, 7709, 3982, 5022, 6993, 7667, 3834	NC_vs_L156_4_MUC	3.61072964386755	3.8121148356419199	NA	NA	0.152308538263508	0.239726349803029	0.642225624363506	0.233853160189439	0.15125928165449101	0.843011001798117	0.116909782925408	0.756969380506585	FALSE
Deinococcota	8191, 6725, 10294, 6525, 10374, 7152, 6901	6301, 6626, 6230, 5944, 8700, 8667	7066, 9121, 5274, 8223, 7283, 5172, 6634	7727, 7709, 3982, 5022, 6993, 7667, 3834	NC_vs_LGG_MUC	3.4880794690655099	NA	3.75320467863882	NA	0.22609124361693	0.26280238229321	0.645549586240806	0.244791861707482	0.20017024302005501	0.902469998862959	0.124480987762238	0.792648700835307	FALSE
Deinococcota	8191, 6725, 10294, 6525, 10374, 7152, 6901	6301, 6626, 6230, 5944, 8700, 8667	7066, 9121, 5274, 8223, 7283, 5172, 6634	7727, 7709, 3982, 5022, 6993, 7667, 3834	MUC_vs_L156_4_MUC	NA	3.8141506476645599	NA	3.5543369206681401	-0.170538784020388	0.324901058819008	-0.489002795729538	0.301339383661357	0.21359721128211201	0.964652316494004	0.230113636363636	0.924778054389852	FALSE
Deinococcota	8191, 6725, 10294, 6525, 10374, 7152, 6901	6301, 6626, 6230, 5944, 8700, 8667	7066, 9121, 5274, 8223, 7283, 5172, 6634	7727, 7709, 3982, 5022, 6993, 7667, 3834	MUC_vs_LGG_MUC	NA	NA	3.7540607788239302	3.3942247242230801	-0.189166122604951	0.378187645642584	-0.525124934837829	0.277922233459087	0.206655294213549	0.616668963816822	0.169097829254079	0.519836498267757	FALSE
Deinococcota	8191, 6725, 10294, 6525, 10374, 7152, 6901	6301, 6626, 6230, 5944, 8700, 8667	7066, 9121, 5274, 8223, 7283, 5172, 6634	7727, 7709, 3982, 5022, 6993, 7667, 3834	L156_4_MUC_vs_LGG_MUC	NA	3.8135954028699701	3.8887618386061602	NA	0.0705972958812193	0.296207025374214	0.223408802045732	0.389610454852299	0.80435490468945803	0.980147894071643	0.485076121794872	0.825860893351771	FALSE
Dictyoglomota	162, 274, 281, 145, 469, 224, 151	182, 160, 208, 217, 235, 231	500, 254, 232, 288, 141, 246, 258	294, 358, 118, 200, 247, 241, 94	NC_vs_MUC	-1.3379440746652	NA	NA	-1.28081553441227	0.064937192733626	0.550873469611595	0.0980791986300951	0.449888662349444	0.61618410331149198	0.997946911079515	0.684080893065268	0.997935813185212	FALSE
Dictyoglomota	162, 274, 281, 145, 469, 224, 151	182, 160, 208, 217, 235, 231	500, 254, 232, 288, 141, 246, 258	294, 358, 118, 200, 247, 241, 94	NC_vs_L156_4_MUC	-1.18451897720055	-1.4870639137366199	NA	NA	-0.181837729134734	0.517945300374778	-0.312647508853624	0.378619206990508	0.53850458806808899	0.922720965660507	0.503369026806527	0.924591284855199	FALSE
Dictyoglomota	162, 274, 281, 145, 469, 224, 151	182, 160, 208, 217, 235, 231	500, 254, 232, 288, 141, 246, 258	294, 358, 118, 200, 247, 241, 94	NC_vs_LGG_MUC	-1.3347122381285901	NA	-1.4486816045254101	NA	-0.0937715949666655	0.33645084296063	-0.226670287658065	0.395833394872951	0.62311070932461698	0.99855593838953	0.57478328962704	0.998989291958042	FALSE
Dictyoglomota	162, 274, 281, 145, 469, 224, 151	182, 160, 208, 217, 235, 231	500, 254, 232, 288, 141, 246, 258	294, 358, 118, 200, 247, 241, 94	MUC_vs_L156_4_MUC	NA	-1.4887259319412001	NA	-1.14750752082672	0.288871555017202	0.600135344763921	0.469964784212021	0.321428656411867	0.301172837028505	0.947554414420744	0.313160147144522	0.955378545239511	FALSE
Dictyoglomota	162, 274, 281, 145, 469, 224, 151	182, 160, 208, 217, 235, 231	500, 254, 232, 288, 141, 246, 258	294, 358, 118, 200, 247, 241, 94	MUC_vs_LGG_MUC	NA	NA	-1.4459731217770599	-1.27979114946645	0.183260957247103	0.342407162475216	0.438008270818175	0.277922233459087	0.31926319285361698	0.968407363575976	0.284263913170163	0.932792151470446	FALSE
Dictyoglomota	162, 274, 281, 145, 469, 224, 151	182, 160, 208, 217, 235, 231	500, 254, 232, 288, 141, 246, 258	294, 358, 118, 200, 247, 241, 94	L156_4_MUC_vs_LGG_MUC	NA	-1.47672107677011	-1.3032823072063999	NA	0.129792026143898	0.370515237203633	0.271665570872194	0.403645889887022	0.70751977371653096	0.950199504633479	0.473348266317016	0.825321412297288	FALSE
Dividoviricota	0, 2, 1, 2, 2, 3, 2	2, 1, 1, 4, 3, 0	1, 2, 0, 1, 2, 0, 0	0, 1, 5, 1, 0, 1, 2	NC_vs_MUC	-8.9063442366963805	NA	NA	-9.5404125067962102	-0.809076742894598	3.5685747065798	-0.205965685446936	0.39420939989892	0.59088192823318797	0.916866817389955	0.61513421474359	0.930225021961721	FALSE
Dividoviricota	0, 2, 1, 2, 2, 3, 2	2, 1, 1, 4, 3, 0	1, 2, 0, 1, 2, 0, 0	0, 1, 5, 1, 0, 1, 2	NC_vs_L156_4_MUC	-8.7277089178214897	-8.2696766589705799	NA	NA	0.296807414284086	2.9649326508361	0.071362725238682	0.461024515095704	0.67933939649586705	0.996017522036392	0.654911494755245	0.990090069481869	FALSE
Dividoviricota	0, 2, 1, 2, 2, 3, 2	2, 1, 1, 4, 3, 0	1, 2, 0, 1, 2, 0, 0	0, 1, 5, 1, 0, 1, 2	NC_vs_LGG_MUC	-8.97904103792734	NA	-8.2031982942517008	NA	0.599232156259999	3.15298202016482	0.159593008835263	0.429687540537985	0.62795622946802498	0.983391360822985	0.584016244172494	0.957964547856105	FALSE
Dividoviricota	0, 2, 1, 2, 2, 3, 2	2, 1, 1, 4, 3, 0	1, 2, 0, 1, 2, 0, 0	0, 1, 5, 1, 0, 1, 2	MUC_vs_L156_4_MUC	NA	-8.2880728393112193	NA	-9.4085934157732591	-1.06318019579121	2.93008511057063	-0.293685087107095	0.31403126961385	0.42783828320754902	0.98363865097187	0.349586611305361	0.936763665162908	FALSE
Dividoviricota	0, 2, 1, 2, 2, 3, 2	2, 1, 1, 4, 3, 0	1, 2, 0, 1, 2, 0, 0	0, 1, 5, 1, 0, 1, 2	MUC_vs_LGG_MUC	NA	NA	-8.17573945608458	-9.6210275692925507	-1.13979947315281	2.94777151350305	-0.335674392154871	0.320312616608314	0.44068551653232801	0.804434249507151	0.347446824009324	0.690463126161139	FALSE
Dividoviricota	0, 2, 1, 2, 2, 3, 2	2, 1, 1, 4, 3, 0	1, 2, 0, 1, 2, 0, 0	0, 1, 5, 1, 0, 1, 2	L156_4_MUC_vs_LGG_MUC	NA	-8.2403263815186492	-8.0848870693448305	NA	0.153493040129074	2.3209049665739	0.0515810900234227	0.464935084746253	0.78313366513923399	0.977676147379928	0.715490238927739	0.930612128364183	FALSE
Duplornaviricota	54, 48, 69, 57, 60, 15, 25	29, 22, 50, 58, 26, 34	55, 37, 43, 33, 27, 68, 31	48, 78, 15, 59, 96, 70, 20	NC_vs_MUC	-3.3321876526669998	NA	NA	-4.0342256351661696	-0.515165583350027	0.920120931448331	-0.515778596482448	0.298441079437441	0.23858706245956399	0.719555542512795	0.265606789044289	0.759970005679718	FALSE
Duplornaviricota	54, 48, 69, 57, 60, 15, 25	29, 22, 50, 58, 26, 34	55, 37, 43, 33, 27, 68, 31	48, 78, 15, 59, 96, 70, 20	NC_vs_L156_4_MUC	-3.2055837673958898	-3.54233840530719	NA	NA	-0.397686832771301	1.10242260592728	-0.317603024849454	0.339285788703532	0.35515601552259601	0.850916509349456	0.409728292540793	0.890321696533755	FALSE
Duplornaviricota	54, 48, 69, 57, 60, 15, 25	29, 22, 50, 58, 26, 34	55, 37, 43, 33, 27, 68, 31	48, 78, 15, 59, 96, 70, 20	NC_vs_LGG_MUC	-3.345192294686	NA	-4.05648613923728	NA	-0.523000689102044	0.864525135579212	-0.563088971854188	0.2597404353679	0.21048228032778599	0.958268498310995	0.22503277972028	0.965614528700466	FALSE
Duplornaviricota	54, 48, 69, 57, 60, 15, 25	29, 22, 50, 58, 26, 34	55, 37, 43, 33, 27, 68, 31	48, 78, 15, 59, 96, 70, 20	MUC_vs_L156_4_MUC	NA	-3.53373545646983	NA	-3.8719221847408201	-0.194045950691778	0.889012445162852	-0.199392372319352	0.421875033249599	0.88460063089681995	0.998579008866464	0.58646106497669	0.996141378927858	FALSE
Duplornaviricota	54, 48, 69, 57, 60, 15, 25	29, 22, 50, 58, 26, 34	55, 37, 43, 33, 27, 68, 31	48, 78, 15, 59, 96, 70, 20	MUC_vs_LGG_MUC	NA	NA	-4.0437612309488697	-4.0228037092652604	0.034386420381896	0.821851881545395	0.0550684346804911	0.470129886983215	0.76782760318781995	0.996751656824079	0.814421255827506	0.986164147599776	FALSE
Duplornaviricota	54, 48, 69, 57, 60, 15, 25	29, 22, 50, 58, 26, 34	55, 37, 43, 33, 27, 68, 31	48, 78, 15, 59, 96, 70, 20	L156_4_MUC_vs_LGG_MUC	NA	-3.52748317256588	-3.9009315158692099	NA	-0.20650329833725	0.892658402312922	-0.190941189068149	0.394805256685491	0.77462067764532805	0.9978959942172	0.584954108391608	1	FALSE
Elusimicrobiota	315, 483, 416, 302, 567, 396, 259	359, 299, 412, 492, 414, 486	534, 350, 303, 451, 256, 421, 376	469, 505, 266, 472, 474, 514, 187	NC_vs_MUC	-0.43583294610643097	NA	NA	-0.72095863291293705	-0.313773190786152	0.356123705012793	-0.85562917316098	0.180401114240559	5.1286777008488903E-2	0.358563330790552	0.0667158362470863	0.410401578243839	FALSE
Elusimicrobiota	315, 483, 416, 302, 567, 396, 259	359, 299, 412, 492, 414, 486	534, 350, 303, 451, 256, 421, 376	469, 505, 266, 472, 474, 514, 187	NC_vs_L156_4_MUC	-0.29513872715501099	-0.67500904303012299	NA	NA	-0.345179780591919	0.37150387727688	-0.8887202372328	0.185268073577213	5.1856228199216099E-2	0.399100211191445	0.0681545017482518	0.444290095473083	FALSE
Elusimicrobiota	315, 483, 416, 302, 567, 396, 259	359, 299, 412, 492, 414, 486	534, 350, 303, 451, 256, 421, 376	469, 505, 266, 472, 474, 514, 187	NC_vs_LGG_MUC	-0.44222292147520698	NA	-0.447198841322066	NA	-0.0181854327534294	0.294280245001663	-0.0538182019619416	0.480519491488215	0.79346488495978595	0.99464006689611	0.77172567016317	0.993296892504398	FALSE
Elusimicrobiota	315, 483, 416, 302, 567, 396, 259	359, 299, 412, 492, 414, 486	534, 350, 303, 451, 256, 421, 376	469, 505, 266, 472, 474, 514, 187	MUC_vs_L156_4_MUC	NA	-0.67876136688005095	NA	-0.57360567602897605	0.0433594075549264	0.362791273251585	0.111311144175199	0.446428593929971	0.81455297849411001	0.993868533959581	0.805220170454546	0.996078217126011	FALSE
Elusimicrobiota	315, 483, 416, 302, 567, 396, 259	359, 299, 412, 492, 414, 486	534, 350, 303, 451, 256, 421, 376	469, 505, 266, 472, 474, 514, 187	MUC_vs_LGG_MUC	NA	NA	-0.43387497749375697	-0.72878141863075097	-0.267326300828747	0.275908325092287	-0.984303925906412	0.142857552795131	3.92794983065737E-2	0.245840346247746	0.0433238636363636	0.212891152486329	FALSE
Elusimicrobiota	315, 483, 416, 302, 567, 396, 259	359, 299, 412, 492, 414, 486	534, 350, 303, 451, 256, 421, 376	469, 505, 266, 472, 474, 514, 187	L156_4_MUC_vs_LGG_MUC	NA	-0.68263447809433497	-0.29787769166581002	NA	0.338555268007618	0.283578151050159	1.01072037405528	0.18229196779796	3.8372184175138602E-2	0.319495565266629	0.0453361742424242	0.284671411044404	FALSE
Euglenozoa	1885, 1472, 2088, 1278, 2020, 1604, 1469	1295, 1359, 1306, 1274, 1464, 1549	1672, 1789, 1280, 1660, 1422, 1505, 1494	1781, 1999, 851, 1308, 1489, 1654, 1023	NC_vs_MUC	1.4126443200862799	NA	NA	1.3229368116492299	-0.0968837892551866	0.213443300933905	-0.416039127099139	0.309576929482825	0.27617371302175098	0.717750116836466	0.291388949592075	0.729555686353777	FALSE
Euglenozoa	1885, 1472, 2088, 1278, 2020, 1604, 1469	1295, 1359, 1306, 1274, 1464, 1549	1672, 1789, 1280, 1660, 1422, 1505, 1494	1781, 1999, 851, 1308, 1489, 1654, 1023	NC_vs_L156_4_MUC	1.54615269760889	1.50464835572649	NA	NA	-0.0284041003734572	0.230119302943765	-0.107669656967055	0.459821445362171	0.77949021750589997	0.954397279641364	0.777339197261072	0.963096460247242	FALSE
Euglenozoa	1885, 1472, 2088, 1278, 2020, 1604, 1469	1295, 1359, 1306, 1274, 1464, 1549	1672, 1789, 1280, 1660, 1422, 1505, 1494	1781, 1999, 851, 1308, 1489, 1654, 1023	NC_vs_LGG_MUC	1.40444532643175	NA	1.3028587547499999	NA	-0.0767235645939985	0.262197719674393	-0.305862118049754	0.355844244237074	0.42351481940033098	0.991881646325716	0.481588723776224	0.993790671134421	FALSE
Euglenozoa	1885, 1472, 2088, 1278, 2020, 1604, 1469	1295, 1359, 1306, 1274, 1464, 1549	1672, 1789, 1280, 1660, 1422, 1505, 1494	1781, 1999, 851, 1308, 1489, 1654, 1023	MUC_vs_L156_4_MUC	NA	1.5061273416249099	NA	1.4612879005584301	-0.0743604088575802	0.221333419442605	-0.291873057300233	0.376392036602783	0.43334045978097202	0.968936489547877	0.458265042249417	0.950847580404545	FALSE
Euglenozoa	1885, 1472, 2088, 1278, 2020, 1604, 1469	1295, 1359, 1306, 1274, 1464, 1549	1672, 1789, 1280, 1660, 1422, 1505, 1494	1781, 1999, 851, 1308, 1489, 1654, 1023	MUC_vs_LGG_MUC	NA	NA	1.3167815962477001	1.31268340703746	-0.00788837283176491	0.233300537197977	-0.0452666391480387	0.484375008838929	0.89282328697665103	0.995345795663969	0.775030958624709	0.962994976515313	FALSE
Euglenozoa	1885, 1472, 2088, 1278, 2020, 1604, 1469	1295, 1359, 1306, 1274, 1464, 1549	1672, 1789, 1280, 1660, 1422, 1505, 1494	1781, 1999, 851, 1308, 1489, 1654, 1023	L156_4_MUC_vs_LGG_MUC	NA	1.4994336932354699	1.45104223657807	NA	-0.0740182364696373	0.264042720221367	-0.268357245191172	0.382812570076623	0.48563042749755603	0.99911156384923	0.605823863636364	0.998398678605121	FALSE
Euryarchaeota	21385, 19557, 24632, 16718, 28225, 22051, 16598	17414, 18572, 18813, 20246, 22249, 23497	22904, 22868, 16005, 21270, 19346, 18416, 20927	23047, 23770, 12189, 16232, 20482, 22929, 11568	NC_vs_MUC	5.0822347212274197	NA	NA	4.9852436668790503	-0.0832812716400197	0.157557672039975	-0.506474616793099	0.307349759440701	0.27663222719483799	0.719757015720481	0.255599868881119	0.711421649507898	FALSE
Euryarchaeota	21385, 19557, 24632, 16718, 28225, 22051, 16598	17414, 18572, 18813, 20246, 22249, 23497	22904, 22868, 16005, 21270, 19346, 18416, 20927	23047, 23770, 12189, 16232, 20482, 22929, 11568	NC_vs_L156_4_MUC	5.2152677377844903	5.1639657950024596	NA	NA	-0.0432993796232441	0.151740638861833	-0.272257754640695	0.361607205085803	0.43089411620942197	0.776569718137191	0.491113053613054	0.800361109609753	FALSE
Euryarchaeota	21385, 19557, 24632, 16718, 28225, 22051, 16598	17414, 18572, 18813, 20246, 22249, 23497	22904, 22868, 16005, 21270, 19346, 18416, 20927	23047, 23770, 12189, 16232, 20482, 22929, 11568	NC_vs_LGG_MUC	5.0816829863678397	NA	5.1799302289102798	NA	0.0882144158661782	0.164722877473967	0.488051832576649	0.302083465964847	0.27660611801322599	0.901512890471438	0.243189102564103	0.804065592333919	FALSE
Euryarchaeota	21385, 19557, 24632, 16718, 28225, 22051, 16598	17414, 18572, 18813, 20246, 22249, 23497	22904, 22868, 16005, 21270, 19346, 18416, 20927	23047, 23770, 12189, 16232, 20482, 22929, 11568	MUC_vs_L156_4_MUC	NA	5.1693982728159398	NA	5.1365165532149399	-0.0308613930961132	0.141739955547193	-0.171475739332335	0.424107175111289	0.71010973474124295	0.983463771287258	0.58807273455711	0.941871703720721	FALSE
Euryarchaeota	21385, 19557, 24632, 16718, 28225, 22051, 16598	17414, 18572, 18813, 20246, 22249, 23497	22904, 22868, 16005, 21270, 19346, 18416, 20927	23047, 23770, 12189, 16232, 20482, 22929, 11568	MUC_vs_LGG_MUC	NA	NA	5.1770624609103697	4.98873503993953	-0.181675639735944	0.175986393938948	-0.933736475127794	0.177083646408939	5.1470706458915202E-2	0.306156903676522	0.0491786858974359	0.255994307700265	FALSE
Euryarchaeota	21385, 19557, 24632, 16718, 28225, 22051, 16598	17414, 18572, 18813, 20246, 22249, 23497	22904, 22868, 16005, 21270, 19346, 18416, 20927	23047, 23770, 12189, 16232, 20482, 22929, 11568	L156_4_MUC_vs_LGG_MUC	NA	5.1687499495081699	5.3210656801275702	NA	0.151950280819226	0.162100390934492	0.876524870639473	0.184896128730637	9.1661966119119101E-2	0.444057627266201	0.0781796328671329	0.357788635021348	FALSE
Evosea	660, 1117, 1005, 646, 1333, 1056, 618	723, 600, 804, 1109, 793, 776	1605, 922, 997, 1252, 759, 989, 1391	988, 906, 581, 759, 730, 960, 761	NC_vs_MUC	0.54115715518171204	NA	NA	0.86570927287123001	0.270713911167218	0.355522024972813	0.681984265632892	0.289532399719242	0.185870956302503	0.889545802883619	0.178267045454545	0.816554640304009	FALSE
Evosea	660, 1117, 1005, 646, 1333, 1056, 618	723, 600, 804, 1109, 793, 776	1605, 922, 997, 1252, 759, 989, 1391	988, 906, 581, 759, 730, 960, 761	NC_vs_L156_4_MUC	0.68876985018617198	0.57411950432213898	NA	NA	-0.112108400147222	0.37830309825818	-0.266293437481997	0.371937695850027	0.39525422277725403	0.856235552961276	0.479071059149184	0.905959086928557	FALSE
Evosea	660, 1117, 1005, 646, 1333, 1056, 618	723, 600, 804, 1109, 793, 776	1605, 922, 997, 1252, 759, 989, 1391	988, 906, 581, 759, 730, 960, 761	NC_vs_LGG_MUC	0.54591996335451598	NA	0.47444465732706798	NA	-0.0652611225787672	0.30665286660146	-0.201633593428505	0.372395910471498	0.46458387578476401	0.997904277529351	0.620383522727273	0.999782834353147	FALSE
Evosea	660, 1117, 1005, 646, 1333, 1056, 618	723, 600, 804, 1109, 793, 776	1605, 922, 997, 1252, 759, 989, 1391	988, 906, 581, 759, 730, 960, 761	MUC_vs_L156_4_MUC	NA	0.56579445063225098	NA	1.0090756326314601	0.381197539891311	0.410105525300638	0.863204835595548	0.178173946499344	3.47464326550894E-2	0.460212305249447	0.0474623033216783	0.574992743210073	FALSE
Evosea	660, 1117, 1005, 646, 1333, 1056, 618	723, 600, 804, 1109, 793, 776	1605, 922, 997, 1252, 759, 989, 1391	988, 906, 581, 759, 730, 960, 761	MUC_vs_LGG_MUC	NA	NA	0.46958168625708802	0.86859753800224004	0.329495697804471	0.327786550285162	0.987066255716192	0.15104205115341	3.46715065154206E-2	0.502776951798829	0.059012601981352	0.614137731724052	FALSE
Evosea	660, 1117, 1005, 646, 1333, 1056, 618	723, 600, 804, 1109, 793, 776	1605, 922, 997, 1252, 759, 989, 1391	988, 906, 581, 759, 730, 960, 761	L156_4_MUC_vs_LGG_MUC	NA	0.57009241458182902	0.61498582802853097	NA	0.0457987626399383	0.343099773033327	0.116364055590005	0.442708366141839	0.74509865390975005	0.960577685515246	0.685114364801865	0.923327757593155	FALSE
Fibrobacterota	399, 326, 475, 300, 471, 309, 290	292, 428, 359, 417, 441, 448	366, 527, 355, 417, 324, 298, 343	408, 458, 213, 324, 404, 486, 182	NC_vs_MUC	-0.66891123009272202	NA	NA	-0.745010318454846	-0.0941571906836858	0.334494330884286	-0.277018640354102	0.381696480604547	0.51745313356645395	0.91211875925083	0.572871139277389	0.937243950427311	FALSE
Fibrobacterota	399, 326, 475, 300, 471, 309, 290	292, 428, 359, 417, 441, 448	366, 527, 355, 417, 324, 298, 343	408, 458, 213, 324, 404, 486, 182	NC_vs_L156_4_MUC	-0.53069423734532195	-0.662146365733006	NA	NA	-0.156385660059322	0.311231556365271	-0.451525367138664	0.285078059976364	0.21328488508441201	0.65658826830005	0.276974978146853	0.687949248939486	FALSE
Fibrobacterota	399, 326, 475, 300, 471, 309, 290	292, 428, 359, 417, 441, 448	366, 527, 355, 417, 324, 298, 343	408, 458, 213, 324, 404, 486, 182	NC_vs_LGG_MUC	-0.67254177347063604	NA	-0.53797706378544696	NA	0.151667002981464	0.299684332030642	0.487923696482964	0.281250152887571	0.239362227224067	0.907904567667119	0.25686553030303	0.831307156608318	FALSE
Fibrobacterota	399, 326, 475, 300, 471, 309, 290	292, 428, 359, 417, 441, 448	366, 527, 355, 417, 324, 298, 343	408, 458, 213, 324, 404, 486, 182	MUC_vs_L156_4_MUC	NA	-0.65642234149675405	NA	-0.61495960969542995	0.0781989826002025	0.3372995483225	0.208200872715031	0.424107175111289	0.55764051793451896	0.975560737631246	0.691656650641026	0.983890993894685	FALSE
Fibrobacterota	399, 326, 475, 300, 471, 309, 290	292, 428, 359, 417, 441, 448	366, 527, 355, 417, 324, 298, 343	408, 458, 213, 324, 404, 486, 182	MUC_vs_LGG_MUC	NA	NA	-0.53726591200304297	-0.75936857958417903	-0.246390306901294	0.33977560679707	-0.65408657661667	0.236363841656082	0.104897238463363	0.423886281337467	0.123215326340326	0.422012923917168	FALSE
Fibrobacterota	399, 326, 475, 300, 471, 309, 290	292, 428, 359, 417, 441, 448	366, 527, 355, 417, 324, 298, 343	408, 458, 213, 324, 404, 486, 182	L156_4_MUC_vs_LGG_MUC	NA	-0.66108433856538196	-0.40408502161946802	NA	0.287499890028866	0.30590865732806	0.887149919569381	0.109375566543752	3.0783187985200799E-2	0.298259510086583	0.0250400641025641	0.199911987336318	FALSE
Fornicata	100, 100, 161, 136, 95, 100, 76	75, 65, 99, 110, 84, 121	215, 187, 180, 192, 120, 85, 121	109, 136, 28, 68, 85, 110, 71	NC_vs_MUC	-2.6101361618066199	NA	NA	-1.96221633342476	0.633323012492801	0.654413250071122	0.897215693452143	0.136161035372736	2.6964871435504301E-2	0.382730635184099	0.022112652972028	0.249248046349432	FALSE
Fornicata	100, 100, 161, 136, 95, 100, 76	75, 65, 99, 110, 84, 121	215, 187, 180, 192, 120, 85, 121	109, 136, 28, 68, 85, 110, 71	NC_vs_L156_4_MUC	-2.47525686079921	-2.5236559122134499	NA	NA	0.05454847405636	0.592487492484564	0.0825543957045624	0.465478856208733	0.59116033347563701	0.99802023311722	0.782770614801865	0.998951731861888	FALSE
Fornicata	100, 100, 161, 136, 95, 100, 76	75, 65, 99, 110, 84, 121	215, 187, 180, 192, 120, 85, 121	109, 136, 28, 68, 85, 110, 71	NC_vs_LGG_MUC	-2.6224833332903601	NA	-2.5986836098967898	NA	0.0470383613182674	0.506415829442322	0.0914310406154936	0.45194807921503	0.61621714581661002	0.974900194299065	0.753715034965035	0.969429368452775	FALSE
Fornicata	100, 100, 161, 136, 95, 100, 76	75, 65, 99, 110, 84, 121	215, 187, 180, 192, 120, 85, 121	109, 136, 28, 68, 85, 110, 71	MUC_vs_L156_4_MUC	NA	-2.5123917124077	NA	-1.80327912514387	0.61278498813174	0.643421948196855	0.90462042895571	0.187500212924418	4.8231590902674898E-2	0.511098288722912	0.0678312572843823	0.635407264539759	FALSE
Fornicata	100, 100, 161, 136, 95, 100, 76	75, 65, 99, 110, 84, 121	215, 187, 180, 192, 120, 85, 121	109, 136, 28, 68, 85, 110, 71	MUC_vs_LGG_MUC	NA	NA	-2.6269610716404102	-1.9557265033559501	0.613820781703961	0.520047722121586	1.07717444149343	0.145833735030563	2.2705451057997501E-2	0.434095812660188	0.0424042103729604	0.524869403074304	FALSE
Fornicata	100, 100, 161, 136, 95, 100, 76	75, 65, 99, 110, 84, 121	215, 187, 180, 192, 120, 85, 121	109, 136, 28, 68, 85, 110, 71	L156_4_MUC_vs_LGG_MUC	NA	-2.51081906243473	-2.4608420652091398	NA	0.0221494089437364	0.493815583975354	0.0337756392494869	0.490909096021754	0.81667303191679597	0.996137982482928	0.834853948135198	0.96619754330794	FALSE
Fusobacteriota	7869, 13684, 10913, 6742, 19258, 11746, 7119	9244, 7694, 11094, 12312, 11445, 11451	16432, 10200, 8331, 10740, 6308, 11578, 12365	12494, 11622, 6790, 8993, 10044, 11535, 6432	NC_vs_MUC	4.1604243633431803	NA	NA	4.0476933235663601	-0.0867521125291209	0.272151563445487	-0.26499905956257	0.403118081698105	0.44374180786147099	0.91908224579389	0.641216856060606	0.972901583044068	FALSE
Fusobacteriota	7869, 13684, 10913, 6742, 19258, 11746, 7119	9244, 7694, 11094, 12312, 11445, 11451	16432, 10200, 8331, 10740, 6308, 11578, 12365	12494, 11622, 6790, 8993, 10044, 11535, 6432	NC_vs_L156_4_MUC	4.2943496969034198	3.9980960027389898	NA	NA	-0.269032199928307	0.324818446156873	-0.532363655871031	0.307349759440701	0.367352168922149	0.852583595377235	0.277839998543124	0.805549925395379	FALSE
Fusobacteriota	7869, 13684, 10913, 6742, 19258, 11746, 7119	9244, 7694, 11094, 12312, 11445, 11451	16432, 10200, 8331, 10740, 6308, 11578, 12365	12494, 11622, 6790, 8993, 10044, 11535, 6432	NC_vs_LGG_MUC	4.1596162226456501	NA	4.23438898676046	NA	0.0754395711262559	0.144162765151657	0.452684121903173	0.29166680913846	0.32907038490969698	0.89665231704202	0.258704836829837	0.803219810626938	FALSE
Fusobacteriota	7869, 13684, 10913, 6742, 19258, 11746, 7119	9244, 7694, 11094, 12312, 11445, 11451	16432, 10200, 8331, 10740, 6308, 11578, 12365	12494, 11622, 6790, 8993, 10044, 11535, 6432	MUC_vs_L156_4_MUC	NA	3.9930873053370002	NA	4.2111657670951104	0.110343094312143	0.489188431980051	0.167098453545008	0.454343003441135	0.761112853051361	0.996838026635895	0.73208041958042	0.997996794871795	FALSE
Fusobacteriota	7869, 13684, 10913, 6742, 19258, 11746, 7119	9244, 7694, 11094, 12312, 11445, 11451	16432, 10200, 8331, 10740, 6308, 11578, 12365	12494, 11622, 6790, 8993, 10044, 11535, 6432	MUC_vs_LGG_MUC	NA	NA	4.2380053804488096	4.0506632970235197	-0.162749451513357	0.306269775044988	-0.467307805235829	0.316883235779889	0.21394580933201501	0.62916449181857	0.318892045454545	0.740947500222967	FALSE
Fusobacteriota	7869, 13684, 10913, 6742, 19258, 11746, 7119	9244, 7694, 11094, 12312, 11445, 11451	16432, 10200, 8331, 10740, 6308, 11578, 12365	12494, 11622, 6790, 8993, 10044, 11535, 6432	L156_4_MUC_vs_LGG_MUC	NA	3.99433824872545	4.3730749389047503	NA	0.312830986543828	0.351088040002101	0.628546329370487	0.296875137483906	0.213164263658044	0.689515531385959	0.206612398018648	0.618873950769318	FALSE
Gemmatimonadota	955, 713, 754, 511, 893, 854, 609	446, 673, 533, 453, 809, 778	590, 908, 487, 639, 731, 563, 700	802, 679, 376, 474, 608, 825, 290	NC_vs_MUC	9.6510548820258907E-3	NA	NA	6.04379719293391e-05	0.0134340362741368	0.391528106262207	0.0311988041665905	0.481069050152736	0.89846166736129796	0.999797513154261	0.835168087121212	0.99835795286813	FALSE
Gemmatimonadota	955, 713, 754, 511, 893, 854, 609	446, 673, 533, 453, 809, 778	590, 908, 487, 639, 731, 563, 700	802, 679, 376, 474, 608, 825, 290	NC_vs_L156_4_MUC	0.144779411649363	0.32281032030148099	NA	NA	0.165487729895964	0.331888280118994	0.464242247404047	0.294642959709544	0.231900526212273	0.922250344003854	0.248015005827506	0.899287874816327	FALSE
Gemmatimonadota	955, 713, 754, 511, 893, 854, 609	446, 673, 533, 453, 809, 778	590, 908, 487, 639, 731, 563, 700	802, 679, 376, 474, 608, 825, 290	NC_vs_LGG_MUC	-5.6449407503844596E-3	NA	0.21798171228636801	NA	0.0890125167335523	0.460392176308442	0.205981155269868	0.402597459517892	0.73479893835051502	0.993277278475337	0.561234338578089	0.955436604155322	FALSE
Gemmatimonadota	955, 713, 754, 511, 893, 854, 609	446, 673, 533, 453, 809, 778	590, 908, 487, 639, 731, 563, 700	802, 679, 376, 474, 608, 825, 290	MUC_vs_L156_4_MUC	NA	0.32679347922540097	NA	0.15367224830410001	-0.157283319920923	0.398335353721763	-0.381880615298401	0.341517930294594	0.34246051517063503	0.978968056649277	0.28902152534965	0.945565257385769	FALSE
Gemmatimonadota	955, 713, 754, 511, 893, 854, 609	446, 673, 533, 453, 809, 778	590, 908, 487, 639, 731, 563, 700	802, 679, 376, 474, 608, 825, 290	MUC_vs_LGG_MUC	NA	NA	0.20360610417757699	-8.4480618671829398E-3	-0.0315683018853203	0.49934497769549	-0.0502524294221802	0.475324689231185	0.80925685321583396	0.99756562828918	0.740694201631702	0.976414326630452	FALSE
Gemmatimonadota	955, 713, 754, 511, 893, 854, 609	446, 673, 533, 453, 809, 778	590, 908, 487, 639, 731, 563, 700	802, 679, 376, 474, 608, 825, 290	L156_4_MUC_vs_LGG_MUC	NA	0.32970450554863201	0.33604514521814299	NA	-0.0950993586424396	0.457765861180872	-0.204405288092007	0.441558474869782	0.57919575191286699	1	0.816187718531469	1	FALSE
Hofneiviricota	1, 0, 0, 0, 0, 1, 0	0, 0, 0, 2, 1, 1	0, 0, 1, 1, 0, 1, 0	0, 0, 1, 0, 0, 0, 0	NC_vs_MUC	-10.9708195264586	NA	NA	-10.1708344456785	0.569836732195177	3.98601493068998	0.105492713314139	0.429844127577367	0.63751608551101502	0.969523978805888	0.580164627039627	0.939350301029914	FALSE
Hofneiviricota	1, 0, 0, 0, 0, 1, 0	0, 0, 0, 2, 1, 1	0, 0, 1, 1, 0, 1, 0	0, 0, 1, 0, 0, 0, 0	NC_vs_L156_4_MUC	-10.648552672148	-10.3823067331088	NA	NA	0.157696356315705	4.22062026891464	0.0294619088042708	0.483296220720805	0.73045827724119905	0.949212052280531	0.703247923951049	0.954026024013918	FALSE
Hofneiviricota	1, 0, 0, 0, 0, 1, 0	0, 0, 0, 2, 1, 1	0, 0, 1, 1, 0, 1, 0	0, 0, 1, 0, 0, 0, 0	NC_vs_LGG_MUC	-10.823325484441	NA	-9.6055088680899701	NA	1.08112378244258	4.04524442571831	0.242852647024654	0.369791745605842	0.52510827847408503	0.971681815854713	0.482062208624709	0.915726411869321	FALSE
Hofneiviricota	1, 0, 0, 0, 0, 1, 0	0, 0, 0, 2, 1, 1	0, 0, 1, 1, 0, 1, 0	0, 0, 1, 0, 0, 0, 0	MUC_vs_L156_4_MUC	NA	-10.375513487217299	NA	-10.0193203074144	0.351142228116084	3.86274409048167	0.0712258966877708	0.464285729190488	0.68492372114268696	0.976354960349508	0.712890625	0.980639370586521	FALSE
Hofneiviricota	1, 0, 0, 0, 0, 1, 0	0, 0, 0, 2, 1, 1	0, 0, 1, 1, 0, 1, 0	0, 0, 1, 0, 0, 0, 0	MUC_vs_LGG_MUC	NA	NA	-9.4571676364440709	-10.1029553581442	-0.494246373545401	3.53495307103617	-0.137918284648501	0.42337666749082	0.63250814190743998	0.881882394216027	0.601699082167832	0.85885108822484	FALSE
Hofneiviricota	1, 0, 0, 0, 0, 1, 0	0, 0, 0, 2, 1, 1	0, 0, 1, 1, 0, 1, 0	0, 0, 1, 0, 0, 0, 0	L156_4_MUC_vs_LGG_MUC	NA	-10.488488170305599	-9.5027374860665397	NA	0.835552679540151	3.68352266514631	0.182116890242308	0.380208405154813	0.53285535142237705	0.847585401327156	0.507639495920746	0.776156693979764	FALSE
Ignavibacteriota	554, 394, 465, 343, 642, 565, 282	257, 445, 479, 510, 396, 410	665, 683, 520, 582, 408, 426, 532	522, 669, 324, 400, 506, 497, 187	NC_vs_MUC	-0.31064213987713202	NA	NA	-0.24036403995229499	0.0839845293639234	0.305809750646821	0.263207931240964	0.400890911239789	0.36201206730169999	0.955410108380878	0.472688119172494	0.950672569161772	FALSE
Ignavibacteriota	554, 394, 465, 343, 642, 565, 282	257, 445, 479, 510, 396, 410	665, 683, 520, 582, 408, 426, 532	522, 669, 324, 400, 506, 497, 187	NC_vs_L156_4_MUC	-0.16308347264835199	-0.40294188447963902	NA	NA	-0.192735601480552	0.365726808904748	-0.510986539692804	0.287305229837703	0.27688292170515999	0.758543590940352	0.272258340617716	0.747988007714771	FALSE
Ignavibacteriota	554, 394, 465, 343, 642, 565, 282	257, 445, 479, 510, 396, 410	665, 683, 520, 582, 408, 426, 532	522, 669, 324, 400, 506, 497, 187	NC_vs_LGG_MUC	-0.31908638501548697	NA	-0.439910926346473	NA	-0.117170229496602	0.42343612925139	-0.260297123752403	0.381818252192457	0.56273980081903596	1	0.586583988927739	0.999782834353147	FALSE
Ignavibacteriota	554, 394, 465, 343, 642, 565, 282	257, 445, 479, 510, 396, 410	665, 683, 520, 582, 408, 426, 532	522, 669, 324, 400, 506, 497, 187	MUC_vs_L156_4_MUC	NA	-0.39388553694172801	NA	-9.0335412919872099E-2	0.304434454870997	0.332727609739607	0.913914451401939	0.165178823466178	4.0203069471871203E-2	0.472485801236081	0.0561580346736597	0.571741997940507	FALSE
Ignavibacteriota	554, 394, 465, 343, 642, 565, 282	257, 445, 479, 510, 396, 410	665, 683, 520, 582, 408, 426, 532	522, 669, 324, 400, 506, 497, 187	MUC_vs_LGG_MUC	NA	NA	-0.44923725271881099	-0.25195951833452701	0.226516936910877	0.367185692993559	0.555902720064776	0.283854316892512	0.18179081080086401	0.905384509038108	0.243944857226107	0.925982128575824	FALSE
Ignavibacteriota	554, 394, 465, 343, 642, 565, 282	257, 445, 479, 510, 396, 410	665, 683, 520, 582, 408, 426, 532	522, 669, 324, 400, 506, 497, 187	L156_4_MUC_vs_LGG_MUC	NA	-0.38089866481159601	-0.301578485227735	NA	0.0878815984974812	0.436295212989077	0.193745130598681	0.415584464435902	0.71810452697095895	0.964096489454286	0.656286421911422	0.930742712107294	FALSE
Kiritimatiellota	420, 360, 538, 324, 523, 436, 357	329, 423, 383, 352, 459, 426	349, 559, 261, 349, 398, 301, 378	461, 440, 262, 343, 377, 543, 211	NC_vs_MUC	-0.566245609366402	NA	NA	-0.88494530364938795	-0.296595437747054	0.356059069445961	-0.652764723597036	0.265625124717023	0.14515825654408801	0.575183480370091	0.165924570221445	0.638339296029052	FALSE
Kiritimatiellota	420, 360, 538, 324, 523, 436, 357	329, 423, 383, 352, 459, 426	349, 559, 261, 349, 398, 301, 378	461, 440, 262, 343, 377, 543, 211	NC_vs_L156_4_MUC	-0.43102084443217098	-0.48509386397339099	NA	NA	-0.0643856934308547	0.230324566912027	-0.267337844568438	0.372767913627697	0.47307016700931398	0.827125270847161	0.543314758158508	0.870677201709092	FALSE
Kiritimatiellota	420, 360, 538, 324, 523, 436, 357	329, 423, 383, 352, 459, 426	349, 559, 261, 349, 398, 301, 378	461, 440, 262, 343, 377, 543, 211	NC_vs_LGG_MUC	-0.56464972326215401	NA	-0.50112664266904805	NA	0.0584407605811474	0.294820942048355	0.184457125347057	0.407792261457162	0.71010242976215099	0.979108833632073	0.596117424242424	0.943407664386024	FALSE
Kiritimatiellota	420, 360, 538, 324, 523, 436, 357	329, 423, 383, 352, 459, 426	349, 559, 261, 349, 398, 301, 378	461, 440, 262, 343, 377, 543, 211	MUC_vs_L156_4_MUC	NA	-0.48425281023101702	NA	-0.73967347943421002	-0.221337337736998	0.321786294081008	-0.56987247160816	0.291759569620471	0.29753438643308	0.971490651088636	0.220593859265734	0.933702890573364	FALSE
Kiritimatiellota	420, 360, 538, 324, 523, 436, 357	329, 423, 383, 352, 459, 426	349, 559, 261, 349, 398, 301, 378	461, 440, 262, 343, 377, 543, 211	MUC_vs_LGG_MUC	NA	NA	-0.49897290248493997	-0.87900564526257996	-0.333548609077992	0.420407409685165	-0.710382423338362	0.267532634269778	0.123335181326303	0.466143468324247	0.140788898601399	0.466666333616535	FALSE
Kiritimatiellota	420, 360, 538, 324, 523, 436, 357	329, 423, 383, 352, 459, 426	349, 559, 261, 349, 398, 301, 378	461, 440, 262, 343, 377, 543, 211	L156_4_MUC_vs_LGG_MUC	NA	-0.48099015467775402	-0.35008381887737899	NA	0.134355944011568	0.263819465145035	0.477431925819499	0.304687630253702	0.361456379587483	0.786575218554794	0.262829618298368	0.618773799408054	FALSE
Kitrinoviricota	179, 145, 117, 58, 148, 144, 59	51, 139, 112, 94, 87, 75	267, 165, 212, 234, 82, 265, 112	155, 185, 102, 109, 111, 185, 40	NC_vs_MUC	-2.09630635452501	NA	NA	-1.6105125209725799	0.457988339460444	0.80562869743461	0.557973751187456	0.302895419405198	0.228813062882606	0.926028177038813	0.228533835955711	0.933192302911301	FALSE
Kitrinoviricota	179, 145, 117, 58, 148, 144, 59	51, 139, 112, 94, 87, 75	267, 165, 212, 234, 82, 265, 112	155, 185, 102, 109, 111, 185, 40	NC_vs_L156_4_MUC	-1.9557744084654101	-2.3313072111059001	NA	NA	-0.306191541222413	0.714548571453578	-0.429987181585375	0.30357152501399	0.27782591340975799	0.773973947746724	0.299456402972028	0.784866925621454	FALSE
Kitrinoviricota	179, 145, 117, 58, 148, 144, 59	51, 139, 112, 94, 87, 75	267, 165, 212, 234, 82, 265, 112	155, 185, 102, 109, 111, 185, 40	NC_vs_LGG_MUC	-2.1031622321788599	NA	-2.8059389085836899	NA	-0.594374489902896	0.737754441278789	-0.686147067585122	0.264935234586693	0.17925288992389399	0.969224287219864	0.223475743006993	0.987378344311938	FALSE
Kitrinoviricota	179, 145, 117, 58, 148, 144, 59	51, 139, 112, 94, 87, 75	267, 165, 212, 234, 82, 265, 112	155, 185, 102, 109, 111, 185, 40	MUC_vs_L156_4_MUC	NA	-2.3450796294251699	NA	-1.46190824799645	0.732354889346707	0.908711675605574	0.833206941710904	0.185268073577213	5.0076840703513897E-2	0.531154518621966	0.0704855040792541	0.666527169322605	FALSE
Kitrinoviricota	179, 145, 117, 58, 148, 144, 59	51, 139, 112, 94, 87, 75	267, 165, 212, 234, 82, 265, 112	155, 185, 102, 109, 111, 185, 40	MUC_vs_LGG_MUC	NA	NA	-2.7921474554711598	-1.6080184225582701	0.85079047219166	0.933631893144145	0.977811827048937	0.145833735030563	3.4681064887749399E-2	0.498318719845809	0.0421219405594406	0.524093939206756	FALSE
Kitrinoviricota	179, 145, 117, 58, 148, 144, 59	51, 139, 112, 94, 87, 75	267, 165, 212, 234, 82, 265, 112	155, 185, 102, 109, 111, 185, 40	L156_4_MUC_vs_LGG_MUC	NA	-2.3371507261993401	-2.6269333533185502	NA	-0.161801413846624	0.807670257708944	-0.207823214087625	0.420779266464565	0.64641720826371196	1	0.665574009324009	0.998674647112147	FALSE
Lenarviricota	24, 29, 33, 23, 23, 27, 11	22, 27, 23, 42, 28, 31	27, 30, 9, 20, 17, 14, 20	50, 19, 28, 42, 15, 23, 14	NC_vs_MUC	-4.4882996124802199	NA	NA	-5.0396230096317796	-0.663703177629646	0.947661704795956	-0.645089429424112	0.254464420058992	0.121963338250252	0.510590779897532	0.189767263986014	0.612080694469423	FALSE
Lenarviricota	24, 29, 33, 23, 23, 27, 11	22, 27, 23, 42, 28, 31	27, 30, 9, 20, 17, 14, 20	50, 19, 28, 42, 15, 23, 14	NC_vs_L156_4_MUC	-4.33146242838985	-4.5240362611414797	NA	NA	-0.347917117929851	0.960489799257282	-0.339213205963373	0.376392036602783	0.374467587425515	0.835333134167265	0.502153445512821	0.904086592594118	FALSE
Lenarviricota	24, 29, 33, 23, 23, 27, 11	22, 27, 23, 42, 28, 31	27, 30, 9, 20, 17, 14, 20	50, 19, 28, 42, 15, 23, 14	NC_vs_LGG_MUC	-4.4154276828262304	NA	-4.2923224852645898	NA	0.116795557600418	0.806853309234465	0.132428837545258	0.459740282522272	0.68051613164906699	0.986514238025055	0.734620847902098	0.988098940713252	FALSE
Lenarviricota	24, 29, 33, 23, 23, 27, 11	22, 27, 23, 42, 28, 31	27, 30, 9, 20, 17, 14, 20	50, 19, 28, 42, 15, 23, 14	MUC_vs_L156_4_MUC	NA	-4.5403231076849098	NA	-4.8745029637468997	-0.304391106062271	0.752262136055257	-0.342181724130002	0.323660797903012	0.40777413116160799	0.985066385128479	0.365370957167832	0.935055732181917	FALSE
Lenarviricota	24, 29, 33, 23, 23, 27, 11	22, 27, 23, 42, 28, 31	27, 30, 9, 20, 17, 14, 20	50, 19, 28, 42, 15, 23, 14	MUC_vs_LGG_MUC	NA	NA	-4.2823241740399398	-5.0078043200116102	-0.776444011247068	0.646346300896619	-1.15222589272359	0.0807299648433775	1.8094303231489799E-2	0.158016579097799	0.0138949592074592	0.108205276626502	FALSE
Lenarviricota	24, 29, 33, 23, 23, 27, 11	22, 27, 23, 42, 28, 31	27, 30, 9, 20, 17, 14, 20	50, 19, 28, 42, 15, 23, 14	L156_4_MUC_vs_LGG_MUC	NA	-4.5458147602321901	-4.1532991990893997	NA	0.442660006116887	0.615778891090297	0.679187417445392	0.190104451039259	0.11448154028145099	0.477930161221067	0.119108755827506	0.398344332643999	FALSE
Lentisphaerota	199, 125, 194, 107, 226, 181, 104	153, 195, 163, 164, 193, 173	145, 236, 132, 144, 97, 100, 129	210, 224, 133, 145, 200, 188, 57	NC_vs_MUC	-1.6899900358122799	NA	NA	-2.3064994509703101	-0.519094949309961	0.498547907463983	-0.854629286769586	0.222717314741987	7.4251334832757102E-2	0.425800097387895	0.0977655157342657	0.504530017374266	FALSE
Lentisphaerota	199, 125, 194, 107, 226, 181, 104	153, 195, 163, 164, 193, 173	145, 236, 132, 144, 97, 100, 129	210, 224, 133, 145, 200, 188, 57	NC_vs_L156_4_MUC	-1.5627928006573	-1.89373034138638	NA	NA	-0.31480433123718	0.414936524276592	-0.596511948295421	0.244989006612687	0.22335864152467799	0.705962962800863	0.149288862179487	0.588035488419619	FALSE
Lentisphaerota	199, 125, 194, 107, 226, 181, 104	153, 195, 163, 164, 193, 173	145, 236, 132, 144, 97, 100, 129	210, 224, 133, 145, 200, 188, 57	NC_vs_LGG_MUC	-1.7010435478368999	NA	-1.71939422970915	NA	0.012768976218366	0.403335740089677	0.0471068667628545	0.481770843649058	0.59038238020056799	0.975170863829654	0.77486706002331	0.978920996624332	FALSE
Lentisphaerota	199, 125, 194, 107, 226, 181, 104	153, 195, 163, 164, 193, 173	145, 236, 132, 144, 97, 100, 129	210, 224, 133, 145, 200, 188, 57	MUC_vs_L156_4_MUC	NA	-1.90828581117394	NA	-2.1492585006514702	-0.179947022888403	0.445603984617889	-0.393036782562208	0.334821505556038	0.41280439641961503	0.983693161954285	0.325297749125874	0.938940852859205	FALSE
Lentisphaerota	199, 125, 194, 107, 226, 181, 104	153, 195, 163, 164, 193, 173	145, 236, 132, 144, 97, 100, 129	210, 224, 133, 145, 200, 188, 57	MUC_vs_LGG_MUC	NA	NA	-1.7136372495383001	-2.3144556986274401	-0.592320287986389	0.428987295970408	-1.20866391770373	0.140625420138787	1.7306678539434399E-2	0.172035531142893	0.0227181672494173	0.162865392061397	FALSE
Lentisphaerota	199, 125, 194, 107, 226, 181, 104	153, 195, 163, 164, 193, 173	145, 236, 132, 144, 97, 100, 129	210, 224, 133, 145, 200, 188, 57	L156_4_MUC_vs_LGG_MUC	NA	-1.8913274293411899	-1.5803949026121	NA	0.339932836172604	0.403401747909947	0.762870760557822	0.202597661339696	6.5715295743197094E-2	0.391245051050919	0.0683275058275058	0.326113747215948	FALSE
Microsporidia	210, 137, 168, 114, 172, 178, 110	84, 151, 194, 219, 122, 138	243, 230, 143, 222, 88, 226, 154	198, 260, 70, 151, 209, 242, 87	NC_vs_MUC	-1.68597927633464	NA	NA	-1.7150541508499899	-0.0761907869226572	0.562012270671604	-0.12694644330593	0.448660735829141	0.73878464228709195	0.988279958954634	0.759114583333333	0.984848615621675	FALSE
Microsporidia	210, 137, 168, 114, 172, 178, 110	84, 151, 194, 219, 122, 138	243, 230, 143, 222, 88, 226, 154	198, 260, 70, 151, 209, 242, 87	NC_vs_L156_4_MUC	-1.5254836886582199	-1.99458973332134	NA	NA	-0.408761472918386	0.463097413648358	-0.806745652385021	0.232143013122671	0.11905309546661599	0.542177531362275	0.123757102272727	0.565383961536072	FALSE
Microsporidia	210, 137, 168, 114, 172, 178, 110	84, 151, 194, 219, 122, 138	243, 230, 143, 222, 88, 226, 154	198, 260, 70, 151, 209, 242, 87	NC_vs_LGG_MUC	-1.6927715416818401	NA	-1.89912984644685	NA	-0.158131335706108	0.651609452072241	-0.274500929296766	0.375000075351832	0.45907139334097802	0.998702145645506	0.510553248834499	0.998762565559441	FALSE
Microsporidia	210, 137, 168, 114, 172, 178, 110	84, 151, 194, 219, 122, 138	243, 230, 143, 222, 88, 226, 154	198, 260, 70, 151, 209, 242, 87	MUC_vs_L156_4_MUC	NA	-1.98192118053985	NA	-1.55555647032051	0.369808763700744	0.470968976296025	0.640509641964294	0.273942210991569	0.21201589086231601	0.874890554764512	0.201850233100233	0.870450577641928	FALSE
Microsporidia	210, 137, 168, 114, 172, 178, 110	84, 151, 194, 219, 122, 138	243, 230, 143, 222, 88, 226, 154	198, 260, 70, 151, 209, 242, 87	MUC_vs_LGG_MUC	NA	NA	-1.8995724665425699	-1.7187876276019201	0.11236262819595	0.644415721900138	0.171256989139938	0.42337666749082	0.60469365108955297	1	0.679760343822844	0.998352866979512	FALSE
Microsporidia	210, 137, 168, 114, 172, 178, 110	84, 151, 194, 219, 122, 138	243, 230, 143, 222, 88, 226, 154	198, 260, 70, 151, 209, 242, 87	L156_4_MUC_vs_LGG_MUC	NA	-1.9981026224973899	-1.7555794850691699	NA	0.11685882987201	0.577366410169746	0.205744686316046	0.418181865446157	0.57029703234375595	0.922868989895352	0.62985321969697	0.897867341759414	FALSE
Mycoplasmatota	9531, 16013, 14691, 7592, 24079, 17229, 8314	10259, 10760, 12353, 14021, 13721, 13785	22447, 13821, 11370, 14685, 7342, 12595, 17729	14596, 12443, 9391, 11303, 11372, 13833, 7134	NC_vs_MUC	4.4119883544862404	NA	NA	4.4457729131261203	0.0393126439791036	0.361485566419567	0.0995696248080776	0.438752809666995	0.78038929928326195	0.99891006798205	0.65763858537296	0.996425894667177	FALSE
Mycoplasmatota	9531, 16013, 14691, 7592, 24079, 17229, 8314	10259, 10760, 12353, 14021, 13721, 13785	22447, 13821, 11370, 14685, 7342, 12595, 17729	14596, 12443, 9391, 11303, 11372, 13833, 7134	NC_vs_L156_4_MUC	4.5551917099176702	4.4161877476628604	NA	NA	-0.110636046162838	0.401910490498262	-0.242488205221115	0.439732168249544	0.67863071881311299	0.974738774085874	0.769991076631702	0.99919798951049	FALSE
Mycoplasmatota	9531, 16013, 14691, 7592, 24079, 17229, 8314	10259, 10760, 12353, 14021, 13721, 13785	22447, 13821, 11370, 14685, 7342, 12595, 17729	14596, 12443, 9391, 11303, 11372, 13833, 7134	NC_vs_LGG_MUC	4.4115633371420699	NA	4.4697963191987498	NA	0.0578101898744219	0.157625626948485	0.334303457894905	0.32467543706256	0.32616715233530802	0.903235409822487	0.335828234265734	0.818744071213316	FALSE
Mycoplasmatota	9531, 16013, 14691, 7592, 24079, 17229, 8314	10259, 10760, 12353, 14021, 13721, 13785	22447, 13821, 11370, 14685, 7342, 12595, 17729	14596, 12443, 9391, 11303, 11372, 13833, 7134	MUC_vs_L156_4_MUC	NA	4.4040683771677598	NA	4.5882440625196601	0.132803848602085	0.586702893935668	0.246889464882838	0.420935445546788	0.56901463414808395	0.991783527689332	0.678262492715618	0.996458191199045	FALSE
Mycoplasmatota	9531, 16013, 14691, 7592, 24079, 17229, 8314	10259, 10760, 12353, 14021, 13721, 13785	22447, 13821, 11370, 14685, 7342, 12595, 17729	14596, 12443, 9391, 11303, 11372, 13833, 7134	MUC_vs_LGG_MUC	NA	NA	4.4708545457052304	4.4403872288653998	-0.0284121995933626	0.303756310985379	-0.0846351723223126	0.438961073796725	0.79621233307773798	0.996946694229802	0.669871794871795	0.937181270214977	FALSE
Mycoplasmatota	9531, 16013, 14691, 7592, 24079, 17229, 8314	10259, 10760, 12353, 14021, 13721, 13785	22447, 13821, 11370, 14685, 7342, 12595, 17729	14596, 12443, 9391, 11303, 11372, 13833, 7134	L156_4_MUC_vs_LGG_MUC	NA	4.3942956316734003	4.60981793990016	NA	0.19794280609181	0.373551192501291	0.409005718055548	0.418181865446157	0.39640721465923801	0.853941073705691	0.572871139277389	0.939177850371096	FALSE
Myxococcota	11925, 9630, 14162, 8855, 15007, 10268, 10154	8685, 9356, 8217, 7661, 12107, 12338	9430, 12862, 7248, 11453, 11208, 7824, 9970	10346, 11141, 5829, 7537, 10192, 10709, 5344	NC_vs_MUC	3.9703985597536802	NA	NA	3.9305852849875502	-0.0450110010052622	0.299943802138916	-0.116374062981306	0.456570173990505	0.859512562670396	0.998497819210068	0.761076813811189	0.994975926684494	FALSE
Myxococcota	11925, 9630, 14162, 8855, 15007, 10268, 10154	8685, 9356, 8217, 7661, 12107, 12338	9430, 12862, 7248, 11453, 11208, 7824, 9970	10346, 11141, 5829, 7537, 10192, 10709, 5344	NC_vs_L156_4_MUC	4.1085320809779304	4.3134171471208402	NA	NA	0.164300094185019	0.219825070005202	0.650054456840387	0.247767997619683	0.143530729987938	0.830721875877156	0.133290537587413	0.767100169128414	FALSE
Myxococcota	11925, 9630, 14162, 8855, 15007, 10268, 10154	8685, 9356, 8217, 7661, 12107, 12338	9430, 12862, 7248, 11453, 11208, 7824, 9970	10346, 11141, 5829, 7537, 10192, 10709, 5344	NC_vs_LGG_MUC	3.9684744907881901	NA	4.2349698446154598	NA	0.196746485084268	0.297438840034	0.485984216907664	0.317708452146056	0.45931212486266398	0.947883609793608	0.256646998834499	0.842898900111305	FALSE
Myxococcota	11925, 9630, 14162, 8855, 15007, 10268, 10154	8685, 9356, 8217, 7661, 12107, 12338	9430, 12862, 7248, 11453, 11208, 7824, 9970	10346, 11141, 5829, 7537, 10192, 10709, 5344	MUC_vs_L156_4_MUC	NA	4.31421191084564	NA	4.0865861213699599	-0.172463828560239	0.349953898183842	-0.460881741505366	0.311804099540669	0.26795240067887199	0.970595351805922	0.242879516317016	0.931702542563567	FALSE
Myxococcota	11925, 9630, 14162, 8855, 15007, 10268, 10154	8685, 9356, 8217, 7661, 12107, 12338	9430, 12862, 7248, 11453, 11208, 7824, 9970	10346, 11141, 5829, 7537, 10192, 10709, 5344	MUC_vs_LGG_MUC	NA	NA	4.2345103765454803	3.9227935698119798	-0.158470923839954	0.446312078123578	-0.352472575399139	0.36363644646146	0.46634885845634599	0.941270121615605	0.388193837412587	0.838780038738605	FALSE
Myxococcota	11925, 9630, 14162, 8855, 15007, 10268, 10154	8685, 9356, 8217, 7661, 12107, 12338	9430, 12862, 7248, 11453, 11208, 7824, 9970	10346, 11141, 5829, 7537, 10192, 10709, 5344	L156_4_MUC_vs_LGG_MUC	NA	4.3112639032525699	4.3729244562626999	NA	0.0381899317567989	0.333912178673662	0.113573592586202	0.43116887061371	0.82011977202700104	0.999413760170969	0.700438884032634	0.922247060406298	FALSE
Nanoarchaeota	18, 9, 43, 15, 38, 86, 25	14, 18, 50, 21, 17, 29	64, 29, 23, 43, 15, 39, 21	24, 27, 25, 17, 9, 20, 16	NC_vs_MUC	-4.7720008792510002	NA	NA	-4.3722385562477397	0.439950434817757	0.92429452783491	0.477077552079725	0.321428656411867	0.28030794505884399	0.901928816552374	0.28052611451049	0.85911141316536	FALSE
Nanoarchaeota	18, 9, 43, 15, 38, 86, 25	14, 18, 50, 21, 17, 29	64, 29, 23, 43, 15, 39, 21	24, 27, 25, 17, 9, 20, 16	NC_vs_L156_4_MUC	-4.6344052173622998	-4.3832844710946297	NA	NA	0.189427330389982	1.24273619206854	0.157074754022449	0.419642891392121	0.65737527655651795	1	0.614032451923077	0.996305659302818	FALSE
Nanoarchaeota	18, 9, 43, 15, 38, 86, 25	14, 18, 50, 21, 17, 29	64, 29, 23, 43, 15, 39, 21	24, 27, 25, 17, 9, 20, 16	NC_vs_LGG_MUC	-4.7995347628817404	NA	-4.7413902714402596	NA	0.142922190813652	0.943802523943506	0.127010387459566	0.43636367272951	0.61877703598026601	0.983122410100614	0.672111742424242	0.97374998456481	FALSE
Nanoarchaeota	18, 9, 43, 15, 38, 86, 25	14, 18, 50, 21, 17, 29	64, 29, 23, 43, 15, 39, 21	24, 27, 25, 17, 9, 20, 16	MUC_vs_L156_4_MUC	NA	-4.4172055577601599	NA	-4.2185786748074898	0.228496591793546	1.15543495586813	0.192331578824849	0.41425393406783	0.62038077979758199	0.995146219462056	0.638029938811189	0.998961238349357	FALSE
Nanoarchaeota	18, 9, 43, 15, 38, 86, 25	14, 18, 50, 21, 17, 29	64, 29, 23, 43, 15, 39, 21	24, 27, 25, 17, 9, 20, 16	MUC_vs_LGG_MUC	NA	NA	-4.7315572439227296	-4.3657015969739099	0.275602423662734	0.990416862506526	0.255482214088893	0.392207855763149	0.54793869981129195	0.998346271051812	0.548031395687646	0.992707577019749	FALSE
Nanoarchaeota	18, 9, 43, 15, 38, 86, 25	14, 18, 50, 21, 17, 29	64, 29, 23, 43, 15, 39, 21	24, 27, 25, 17, 9, 20, 16	L156_4_MUC_vs_LGG_MUC	NA	-4.4224755999822598	-4.6138276893383203	NA	-0.111201858461739	1.2396756411841	-0.0820315189555788	0.460937522211308	0.85012932040420397	0.998749431920447	0.819793487762238	0.995424553218475	FALSE
Negarnaviricota	224, 210, 222, 112, 319, 270, 127	189, 199, 223, 204, 177, 186	239, 278, 195, 232, 121, 208, 235	300, 246, 145, 150, 194, 267, 121	NC_vs_MUC	-1.44265026176481	NA	NA	-1.5270091883652901	-0.107911705949186	0.374922313905754	-0.259706814116891	0.36971052548539	0.41050749066287701	0.854496923254914	0.503073098776224	0.873832955431527	FALSE
Negarnaviricota	224, 210, 222, 112, 319, 270, 127	189, 199, 223, 204, 177, 186	239, 278, 195, 232, 121, 208, 235	300, 246, 145, 150, 194, 267, 121	NC_vs_L156_4_MUC	-1.3162510969224599	-1.43579512083719	NA	NA	-0.190437946162707	0.425049637488599	-0.414101873721681	0.305122589414691	0.21223584467588399	0.690183404685875	0.326577068764569	0.765783471537957	FALSE
Negarnaviricota	224, 210, 222, 112, 319, 270, 127	189, 199, 223, 204, 177, 186	239, 278, 195, 232, 121, 208, 235	300, 246, 145, 150, 194, 267, 121	NC_vs_LGG_MUC	-1.4511583456318999	NA	-1.5111148549945499	NA	-0.0462043108148791	0.364619427718578	-0.110279061287729	0.45194807921503	0.68235580539542795	0.998329715315059	0.741932546620047	0.996873383186011	FALSE
Negarnaviricota	224, 210, 222, 112, 319, 270, 127	189, 199, 223, 204, 177, 186	239, 278, 195, 232, 121, 208, 235	300, 246, 145, 150, 194, 267, 121	MUC_vs_L156_4_MUC	NA	-1.4347314766007899	NA	-1.38444455577257	0.0876091736672393	0.457377072816428	0.190107323270278	0.415178607690366	0.59343738193220597	0.983669162929511	0.684235686188811	0.987418106730839	FALSE
Negarnaviricota	224, 210, 222, 112, 319, 270, 127	189, 199, 223, 204, 177, 186	239, 278, 195, 232, 121, 208, 235	300, 246, 145, 150, 194, 267, 121	MUC_vs_LGG_MUC	NA	NA	-1.5253368481649101	-1.5190522353204601	-0.0512979744176061	0.390520324126236	-0.138249998227715	0.460937522211308	0.70794739508184401	0.969828887999878	0.717029064685315	0.950338813627514	FALSE
Negarnaviricota	224, 210, 222, 112, 319, 270, 127	189, 199, 223, 204, 177, 186	239, 278, 195, 232, 121, 208, 235	300, 246, 145, 150, 194, 267, 121	L156_4_MUC_vs_LGG_MUC	NA	-1.45032782086093	-1.36040003834903	NA	0.13521409163668	0.463101066281788	0.323634781452185	0.369791745605842	0.35913021538807599	0.80677384944055	0.391863344988345	0.770532774451041	FALSE
Nitrososphaerota	1030, 1533, 1534, 983, 1822, 1297, 905	1195, 995, 1063, 1444, 1260, 1335	1746, 1431, 1116, 1351, 1025, 1255, 1419	1506, 1377, 797, 1142, 1165, 1445, 620	NC_vs_MUC	1.07973729787572	NA	NA	1.07917644668557	0.0100483184302638	0.177924423171373	0.0730641320386217	0.475446438790824	0.74948653164043999	0.98804948771045	0.764937536421911	0.988344382884125	FALSE
Nitrososphaerota	1030, 1533, 1534, 983, 1822, 1297, 905	1195, 995, 1063, 1444, 1260, 1335	1746, 1431, 1116, 1351, 1025, 1255, 1419	1506, 1377, 797, 1142, 1165, 1445, 620	NC_vs_L156_4_MUC	1.2121736501087099	1.0875166967182399	NA	NA	-0.0988040061682947	0.272525811812082	-0.338395985132087	0.363029014440891	0.45914486844619401	0.862006638168065	0.431645177738928	0.856454816884442	FALSE
Nitrososphaerota	1030, 1533, 1534, 983, 1822, 1297, 905	1195, 995, 1063, 1444, 1260, 1335	1746, 1431, 1116, 1351, 1025, 1255, 1419	1506, 1377, 797, 1142, 1165, 1445, 620	NC_vs_LGG_MUC	1.0807524865443201	NA	1.10257489213087	NA	0.0496116991241022	0.194042090839425	0.24391836314605	0.389610454852299	0.51440048097958002	0.93882213265671	0.562691215034965	0.918517417963364	FALSE
Nitrososphaerota	1030, 1533, 1534, 983, 1822, 1297, 905	1195, 995, 1063, 1444, 1260, 1335	1746, 1431, 1116, 1351, 1025, 1255, 1419	1506, 1377, 797, 1142, 1165, 1445, 620	MUC_vs_L156_4_MUC	NA	1.0940280353993901	NA	1.2268222429134099	0.124030410787399	0.231966104093584	0.466163433684801	0.31403126961385	0.31950532604610499	0.924463201903144	0.306508595571096	0.916530801369926	FALSE
Nitrososphaerota	1030, 1533, 1534, 983, 1822, 1297, 905	1195, 995, 1063, 1444, 1260, 1335	1746, 1431, 1116, 1351, 1025, 1255, 1419	1506, 1377, 797, 1142, 1165, 1445, 620	MUC_vs_LGG_MUC	NA	NA	1.1098869159216	1.0766837504462701	-0.0399442103518775	0.165798018809291	-0.223641513280757	0.395833394872951	0.58554627250429103	0.894279072981427	0.578634906759907	0.862478412591254	FALSE
Nitrososphaerota	1030, 1533, 1534, 983, 1822, 1297, 905	1195, 995, 1063, 1444, 1260, 1335	1746, 1431, 1116, 1351, 1025, 1255, 1419	1506, 1377, 797, 1142, 1165, 1445, 620	L156_4_MUC_vs_LGG_MUC	NA	1.08328113001808	1.2431563973379101	NA	0.150443349673385	0.261718140786706	0.518169998765282	0.27864598892312	0.23330698043299	0.680019644832145	0.192526223776224	0.569243921938086	FALSE
Nitrospinota	281, 209, 270, 203, 331, 224, 204	209, 199, 151, 200, 228, 274	279, 314, 164, 227, 213, 188, 201	206, 222, 133, 139, 161, 189, 133	NC_vs_MUC	-1.6900425387104001	NA	NA	-1.53575510215614	0.160386692338008	0.317219227577029	0.498113691826048	0.289532399719242	0.23844779762938101	0.827410594833472	0.234875801282051	0.779843051578939	FALSE
Nitrospinota	281, 209, 270, 203, 331, 224, 204	209, 199, 151, 200, 228, 274	279, 314, 164, 227, 213, 188, 201	206, 222, 133, 139, 161, 189, 133	NC_vs_L156_4_MUC	-1.55409437809892	-1.2562234474587399	NA	NA	0.27879460598396	0.305698308786043	0.871698944641659	0.174107378109643	6.22519595923939E-2	0.693832288643641	0.0553430944055944	0.577030779444187	FALSE
Nitrospinota	281, 209, 270, 203, 331, 224, 204	209, 199, 151, 200, 228, 274	279, 314, 164, 227, 213, 188, 201	206, 222, 133, 139, 161, 189, 133	NC_vs_LGG_MUC	-1.70852824073975	NA	-1.3673748532179499	NA	0.281958861667127	0.384627290407089	0.658493871528588	0.23958353528829	0.154574572446883	0.89224311558162	0.153691360722611	0.797055256256231	FALSE
Nitrospinota	281, 209, 270, 203, 331, 224, 204	209, 199, 151, 200, 228, 274	279, 314, 164, 227, 213, 188, 201	206, 222, 133, 139, 161, 189, 133	MUC_vs_L156_4_MUC	NA	-1.2470752948607899	NA	-1.3837499453015101	-0.100386436197758	0.315406750657131	-0.320316689802887	0.378619206990508	0.51836613732477199	0.984678778516548	0.465317234848485	0.966717880386949	FALSE
Nitrospinota	281, 209, 270, 203, 331, 224, 204	209, 199, 151, 200, 228, 274	279, 314, 164, 227, 213, 188, 201	206, 222, 133, 139, 161, 189, 133	MUC_vs_LGG_MUC	NA	NA	-1.3616911210578	-1.5314316145562099	-0.0816641470950721	0.397591267886954	-0.200608547153662	0.420779266464565	0.66434158541054	0.956828219824296	0.593986742424242	0.916659489595446	FALSE
Nitrospinota	281, 209, 270, 203, 331, 224, 204	209, 199, 151, 200, 228, 274	279, 314, 164, 227, 213, 188, 201	206, 222, 133, 139, 161, 189, 133	L156_4_MUC_vs_LGG_MUC	NA	-1.25709058199645	-1.2278791243287199	NA	-0.00136701717774912	0.373975474209229	-0.00197848283068233	0.497395834805089	0.78054151778859304	0.993930470284225	0.834143720862471	0.973757630545016	FALSE
Nitrospirota	1179, 1031, 1221, 823, 1359, 1341, 751	800, 1039, 1012, 1068, 993, 1102	1334, 1259, 907, 1133, 861, 831, 972	1304, 1167, 616, 859, 1066, 1194, 486	NC_vs_MUC	0.76678415534577704	NA	NA	0.73934366087975101	-0.0557692708316884	0.241226589790547	-0.229738171546168	0.406250040343742	0.54678191255609698	0.913252275995555	0.606889204545455	0.936062324551264	FALSE
Nitrospirota	1179, 1031, 1221, 823, 1359, 1341, 751	800, 1039, 1012, 1068, 993, 1102	1334, 1259, 907, 1133, 861, 831, 972	1304, 1167, 616, 859, 1066, 1194, 486	NC_vs_L156_4_MUC	0.91274237082271104	0.88241414672810403	NA	NA	-0.0353021030476359	0.249675272849113	-0.141704060481539	0.445434321267956	0.73344412319982599	0.950594972596502	0.743047967657343	0.96222874706094	FALSE
Nitrospirota	1179, 1031, 1221, 823, 1359, 1341, 751	800, 1039, 1012, 1068, 993, 1102	1334, 1259, 907, 1133, 861, 831, 972	1304, 1167, 616, 859, 1066, 1194, 486	NC_vs_LGG_MUC	0.77315032651379001	NA	0.78760381734992302	NA	0.0427278590595099	0.254682107761112	0.142518621261903	0.415584464435902	0.57753851892514496	0.953715735910435	0.631501311188811	0.936490798690026	FALSE
Nitrospirota	1179, 1031, 1221, 823, 1359, 1341, 751	800, 1039, 1012, 1068, 993, 1102	1334, 1259, 907, 1133, 861, 831, 972	1304, 1167, 616, 859, 1066, 1194, 486	MUC_vs_L156_4_MUC	NA	0.88800573667146199	NA	0.88677554989841301	-0.0261958157360738	0.231935027750287	-0.0968707153533455	0.448660735829141	0.71261187881211296	0.991113370043819	0.723452979312354	0.98392014636005	FALSE
Nitrospirota	1179, 1031, 1221, 823, 1359, 1341, 751	800, 1039, 1012, 1068, 993, 1102	1334, 1259, 907, 1133, 861, 831, 972	1304, 1167, 616, 859, 1066, 1194, 486	MUC_vs_LGG_MUC	NA	NA	0.79582474399774406	0.73770957526915304	-0.10359563360645	0.234604076832837	-0.429574170072762	0.309895958923605	0.24900752533953399	0.660518745141367	0.33603766025641	0.695595210292508	FALSE
Nitrospirota	1179, 1031, 1221, 823, 1359, 1341, 751	800, 1039, 1012, 1068, 993, 1102	1334, 1259, 907, 1133, 861, 831, 972	1304, 1167, 616, 859, 1066, 1194, 486	L156_4_MUC_vs_LGG_MUC	NA	0.88229864892064203	0.94344733826934801	NA	0.0685179898438166	0.239961581564187	0.248589146202068	0.366233847235641	0.39396848057934603	0.81409991468445	0.432865311771562	0.770652703195725	FALSE
Nucleocytoviricota	954, 1605, 1524, 935, 2393, 1641, 827	1069, 1100, 1451, 1496, 1522, 1443	2361, 1326, 1284, 1481, 953, 1667, 1615	1375, 1342, 907, 1001, 1253, 1527, 999	NC_vs_MUC	1.15935699435219	NA	NA	1.27383011468659	0.0832601463729814	0.383647748811737	0.243335299481429	0.39955361488831	0.56932692118584305	0.995738827632606	0.54683402534965	0.994579351252528	FALSE
Nucleocytoviricota	954, 1605, 1524, 935, 2393, 1641, 827	1069, 1100, 1451, 1496, 1522, 1443	2361, 1326, 1284, 1481, 953, 1667, 1615	1375, 1342, 907, 1001, 1253, 1527, 999	NC_vs_L156_4_MUC	1.2921190988686699	1.1539015323764801	NA	NA	-0.130589252124814	0.439299375611546	-0.262989919393014	0.400890911239789	0.51801697621555898	0.926943830826286	0.576490566724942	0.951909141857787	FALSE
Nucleocytoviricota	954, 1605, 1524, 935, 2393, 1641, 827	1069, 1100, 1451, 1496, 1522, 1443	2361, 1326, 1284, 1481, 953, 1667, 1615	1375, 1342, 907, 1001, 1253, 1527, 999	NC_vs_LGG_MUC	1.15333242135169	NA	1.2473470544101499	NA	0.11015691800582	0.237972373497174	0.41153600645832	0.333333439296801	0.385235370564256	0.921268363101565	0.300744828088578	0.836156320446628	FALSE
Nucleocytoviricota	954, 1605, 1524, 935, 2393, 1641, 827	1069, 1100, 1451, 1496, 1522, 1443	2361, 1326, 1284, 1481, 953, 1667, 1615	1375, 1342, 907, 1001, 1253, 1527, 999	MUC_vs_L156_4_MUC	NA	1.1558881159836101	NA	1.4199180109877001	0.216974096974526	0.512598791726904	0.403990994783811	0.336302971111826	0.29241762059880799	0.943909800165468	0.339971226689977	0.95686524091372	FALSE
Nucleocytoviricota	954, 1605, 1524, 935, 2393, 1641, 827	1069, 1100, 1451, 1496, 1522, 1443	2361, 1326, 1284, 1481, 953, 1667, 1615	1375, 1342, 907, 1001, 1253, 1527, 999	MUC_vs_LGG_MUC	NA	NA	1.2455858604227099	1.2732822330228	-0.0103667693674128	0.300067928892263	-0.0264295868532927	0.490909096021754	0.85792422135853497	0.996857657188036	0.874326194638695	0.995188603885507	FALSE
Nucleocytoviricota	954, 1605, 1524, 935, 2393, 1641, 827	1069, 1100, 1451, 1496, 1522, 1443	2361, 1326, 1284, 1481, 953, 1667, 1615	1375, 1342, 907, 1001, 1253, 1527, 999	L156_4_MUC_vs_LGG_MUC	NA	1.1457261502014	1.39235971973656	NA	0.217364303954515	0.352690148165587	0.555757398859746	0.309895958923605	0.193395303187546	0.655095027685429	0.268493225524476	0.670099027079613	FALSE
Parabasalia	1824, 2679, 2399, 1681, 3344, 2658, 1500	2292, 1664, 2242, 2478, 2047, 2463	3788, 2115, 2070, 2534, 1477, 2496, 2540	2829, 2727, 1481, 2018, 2073, 2629, 1580	NC_vs_MUC	1.98648145902022	NA	NA	1.9567020466346401	-0.0732392206559211	0.306039291145941	-0.219930916520707	0.424107175111289	0.41342393162233299	0.896117472341594	0.616490930944056	0.956301502417123	FALSE
Parabasalia	1824, 2679, 2399, 1681, 3344, 2658, 1500	2292, 1664, 2242, 2478, 2047, 2463	3788, 2115, 2070, 2534, 1477, 2496, 2540	2829, 2727, 1481, 2018, 2073, 2629, 1580	NC_vs_L156_4_MUC	2.1312234920692399	1.88931761058783	NA	NA	-0.245206105897873	0.282415274357382	-0.801929284681659	0.238839434831137	7.3702110242740093E-2	0.457266573477381	0.114911130536131	0.548442484416893	FALSE
Parabasalia	1824, 2679, 2399, 1681, 3344, 2658, 1500	2292, 1664, 2242, 2478, 2047, 2463	3788, 2115, 2070, 2534, 1477, 2496, 2540	2829, 2727, 1481, 2018, 2073, 2629, 1580	NC_vs_LGG_MUC	1.9864259119151699	NA	1.9639556508409	NA	-0.0547304300674671	0.241249318885199	-0.219180235869056	0.407792261457162	0.64765466746779599	0.997878445552065	0.669307255244755	0.998718361041474	FALSE
Parabasalia	1824, 2679, 2399, 1681, 3344, 2658, 1500	2292, 1664, 2242, 2478, 2047, 2463	3788, 2115, 2070, 2534, 1477, 2496, 2540	2829, 2727, 1481, 2018, 2073, 2629, 1580	MUC_vs_L156_4_MUC	NA	1.8837195972199501	NA	2.09421498726384	0.125120047933818	0.39847149064922	0.334162018595059	0.374164866222558	0.41824064069336703	0.969065852056453	0.493380317599068	0.981806588848572	FALSE
Parabasalia	1824, 2679, 2399, 1681, 3344, 2658, 1500	2292, 1664, 2242, 2478, 2047, 2463	3788, 2115, 2070, 2534, 1477, 2496, 2540	2829, 2727, 1481, 2018, 2073, 2629, 1580	MUC_vs_LGG_MUC	NA	NA	1.960086651885	1.9492648836890201	-0.0243793808038211	0.332183880039227	-0.0605258785094155	0.472727288105946	0.68571362253860202	0.983326164961611	0.737343385780886	0.977703051057578	FALSE
Parabasalia	1824, 2679, 2399, 1681, 3344, 2658, 1500	2292, 1664, 2242, 2478, 2047, 2463	3788, 2115, 2070, 2534, 1477, 2496, 2540	2829, 2727, 1481, 2018, 2073, 2629, 1580	L156_4_MUC_vs_LGG_MUC	NA	1.8811869744635401	2.0944205167602501	NA	0.184183537041537	0.323886485448035	0.554136582356791	0.281250152887571	0.198368006014495	0.648056159632137	0.197998615967366	0.589618563084444	FALSE
Peploviricota	193, 216, 288, 153, 249, 266, 153	168, 199, 235, 248, 157, 246	270, 204, 200, 254, 239, 187, 181	341, 251, 128, 217, 251, 312, 100	NC_vs_MUC	-1.26714959247501	NA	NA	-1.5336105847088899	-0.214829058120293	0.440023096560486	-0.501182364548224	0.311804099540669	0.25813877797532703	0.713688829587427	0.289554195804196	0.750112836943271	FALSE
Peploviricota	193, 216, 288, 153, 249, 266, 153	168, 199, 235, 248, 157, 246	270, 204, 200, 254, 239, 187, 181	341, 251, 128, 217, 251, 312, 100	NC_vs_L156_4_MUC	-1.14834766552359	-1.4685721184057901	NA	NA	-0.298183317694851	0.397967291834211	-0.685145118471611	0.218262976870934	9.6574135007998704E-2	0.491771602767039	0.141417176573427	0.563111570128582	FALSE
Peploviricota	193, 216, 288, 153, 249, 266, 153	168, 199, 235, 248, 157, 246	270, 204, 200, 254, 239, 187, 181	341, 251, 128, 217, 251, 312, 100	NC_vs_LGG_MUC	-1.2691036031692999	NA	-1.35618501803845	NA	-0.10935604641895	0.448192145970196	-0.243702418822857	0.394805256685491	0.56280353685616002	1	0.624153190559441	1	FALSE
Peploviricota	193, 216, 288, 153, 249, 266, 153	168, 199, 235, 248, 157, 246	270, 204, 200, 254, 239, 187, 181	341, 251, 128, 217, 251, 312, 100	MUC_vs_L156_4_MUC	NA	-1.4600642282049301	NA	-1.37344357004287	0.0942608754511731	0.342411214745987	0.259527513026248	0.408482182172915	0.55366033657818103	0.97179623695865	0.61690523018648	0.98214637773054	FALSE
Peploviricota	193, 216, 288, 153, 249, 266, 153	168, 199, 235, 248, 157, 246	270, 204, 200, 254, 239, 187, 181	341, 251, 128, 217, 251, 312, 100	MUC_vs_LGG_MUC	NA	NA	-1.37043373827502	-1.5426563472908399	-0.133267976559271	0.393687155332506	-0.250255474720709	0.406250054912278	0.604173497381014	0.946371816169364	0.464406687062937	0.852212138684854	FALSE
Peploviricota	193, 216, 288, 153, 249, 266, 153	168, 199, 235, 248, 157, 246	270, 204, 200, 254, 239, 187, 181	341, 251, 128, 217, 251, 312, 100	L156_4_MUC_vs_LGG_MUC	NA	-1.4661968703769299	-1.22830224523537	NA	0.214256474992091	0.323837385944114	0.53966051258528	0.285714433293383	0.32868800918819402	0.759323364069675	0.203434586247086	0.554299669571844	FALSE
Phixviricota	1, 4, 9, 10, 23, 0, 8	1, 0, 4, 2, 2, 2	5, 1, 2, 0, 12, 3, 2	5, 9, 3, 4, 10, 5, 8	NC_vs_MUC	-6.4831977877033298	NA	NA	-7.8795163559426502	-1.40558438375213	2.12230509045675	-0.563895231922489	0.227171652794341	0.12497122561455699	0.534904719158994	0.135416666666667	0.549966779250969	FALSE
Phixviricota	1, 4, 9, 10, 23, 0, 8	1, 0, 4, 2, 2, 2	5, 1, 2, 0, 12, 3, 2	5, 9, 3, 4, 10, 5, 8	NC_vs_L156_4_MUC	-6.3161425727586797	-6.31997876400954	NA	NA	-0.10154915848284	2.00338796867854	-0.0423394348583142	0.472160367890938	0.474492619388939	0.921561277253728	0.798290901806527	0.988657786890145	FALSE
Phixviricota	1, 4, 9, 10, 23, 0, 8	1, 0, 4, 2, 2, 2	5, 1, 2, 0, 12, 3, 2	5, 9, 3, 4, 10, 5, 8	NC_vs_LGG_MUC	-6.4919589689788699	NA	-8.2621282313149305	NA	-1.84000892597793	1.82687491150256	-0.954906805605445	0.106771415860372	5.5979388348932901E-2	0.649693026652255	0.0441069347319347	0.482793812090687	FALSE
Phixviricota	1, 4, 9, 10, 23, 0, 8	1, 0, 4, 2, 2, 2	5, 1, 2, 0, 12, 3, 2	5, 9, 3, 4, 10, 5, 8	MUC_vs_L156_4_MUC	NA	-6.2966711654535699	NA	-7.77110184220144	-1.21131912507113	2.99154061536906	-0.356265359436912	0.330357222456639	0.52465189828627401	0.998392000092468	0.318896598193473	0.976672828204862	FALSE
Phixviricota	1, 4, 9, 10, 23, 0, 8	1, 0, 4, 2, 2, 2	5, 1, 2, 0, 12, 3, 2	5, 9, 3, 4, 10, 5, 8	MUC_vs_LGG_MUC	NA	NA	-8.1982730556029502	-7.8510259987442597	0.429440183473789	2.74382176018256	0.127607495887583	0.415584464435902	0.70424200895473599	0.996097205282265	0.658007357226107	0.991450140242754	FALSE
Phixviricota	1, 4, 9, 10, 23, 0, 8	1, 0, 4, 2, 2, 2	5, 1, 2, 0, 12, 3, 2	5, 9, 3, 4, 10, 5, 8	L156_4_MUC_vs_LGG_MUC	NA	-6.3114303721185401	-8.1691268846485805	NA	-1.75831387933238	2.7025693815933	-0.496815295560019	0.252604351804582	0.33406279728796501	0.995120423496204	0.185624271561772	0.993316579254079	FALSE
Pisuviricota	121, 119, 129, 113, 124, 161, 108	107, 101, 86, 110, 122, 97	277, 162, 177, 127, 122, 116, 180	105, 130, 102, 79, 98, 91, 52	NC_vs_MUC	-2.5897397148452401	NA	NA	-2.0327680663615402	0.55647902592658	0.52520182510746	1.05643039300149	0.118303951265873	2.0302998180419501E-2	0.349359203337223	0.0148328234265735	0.200400644638926	FALSE
Pisuviricota	121, 119, 129, 113, 124, 161, 108	107, 101, 86, 110, 122, 97	277, 162, 177, 127, 122, 116, 180	105, 130, 102, 79, 98, 91, 52	NC_vs_L156_4_MUC	-2.4637284711907301	-2.1989600986523299	NA	NA	0.210322789386606	0.404969860646684	0.472738619605584	0.298441079437441	0.35605344536762901	0.955238472687239	0.234479712995338	0.891127441435434	FALSE
Pisuviricota	121, 119, 129, 113, 124, 161, 108	107, 101, 86, 110, 122, 97	277, 162, 177, 127, 122, 116, 180	105, 130, 102, 79, 98, 91, 52	NC_vs_LGG_MUC	-2.5969156171186998	NA	-2.44655816417866	NA	0.153477414253322	0.42253211930214	0.299365897696937	0.355844244237074	0.53304940357013597	0.955075966713049	0.424898018648019	0.891400459887757	FALSE
Pisuviricota	121, 119, 129, 113, 124, 161, 108	107, 101, 86, 110, 122, 97	277, 162, 177, 127, 122, 116, 180	105, 130, 102, 79, 98, 91, 52	MUC_vs_L156_4_MUC	NA	-2.19340293166819	NA	-1.88064293630037	0.349120975296704	0.480141514050678	0.724675314799881	0.189309786038404	6.3472738298702605E-2	0.561742058704196	0.098912805944056	0.654762238643695	FALSE
Pisuviricota	121, 119, 129, 113, 124, 161, 108	107, 101, 86, 110, 122, 97	277, 162, 177, 127, 122, 116, 180	105, 130, 102, 79, 98, 91, 52	MUC_vs_LGG_MUC	NA	NA	-2.4217244879994002	-2.01677688860297	0.458371699255464	0.476409260456374	0.86420694680929	0.166667005747378	3.93336891755319E-2	0.505366617009464	0.061889932983683	0.583223474211783	FALSE
Pisuviricota	121, 119, 129, 113, 124, 161, 108	107, 101, 86, 110, 122, 97	277, 162, 177, 127, 122, 116, 180	105, 130, 102, 79, 98, 91, 52	L156_4_MUC_vs_LGG_MUC	NA	-2.1966676079290299	-2.28078833052371	NA	-0.0570741726244606	0.387093495553593	-0.153995288973578	0.427083375436809	0.63085608784535696	0.981661086326098	0.650577287296037	0.978377881705192	FALSE
Planctomycetota	14119, 11536, 16537, 11152, 16156, 12970, 10738	11382, 11607, 10768, 11822, 13349, 14469	12929, 15158, 9719, 13167, 12356, 11085, 11822	13573, 14439, 7275, 10013, 13138, 14587, 6417	NC_vs_MUC	4.3256416946892502	NA	NA	4.2574578302269401	-0.0783505415079633	0.239880579231039	-0.323274085726855	0.348214355133745	0.45600274777081701	0.901578627555913	0.440190668706294	0.871120934752281	FALSE
Planctomycetota	14119, 11536, 16537, 11152, 16156, 12970, 10738	11382, 11607, 10768, 11822, 13349, 14469	12929, 15158, 9719, 13167, 12356, 11085, 11822	13573, 14439, 7275, 10013, 13138, 14587, 6417	NC_vs_L156_4_MUC	4.4709067254234096	4.5089760766806801	NA	NA	0.00639046186254877	0.211322690598061	0.0296075939809687	0.487750561859307	0.85458134701646604	0.967784431768193	0.808402534965035	0.982407059077133	FALSE
Planctomycetota	14119, 11536, 16537, 11152, 16156, 12970, 10738	11382, 11607, 10768, 11822, 13349, 14469	12929, 15158, 9719, 13167, 12356, 11085, 11822	13573, 14439, 7275, 10013, 13138, 14587, 6417	NC_vs_LGG_MUC	4.3208691868634199	NA	4.4812225600284696	NA	0.111477555556467	0.234029704254544	0.430349226655557	0.342857240886826	0.36524596392437098	0.920453515741446	0.358173076923077	0.865630820377438	FALSE
Planctomycetota	14119, 11536, 16537, 11152, 16156, 12970, 10738	11382, 11607, 10768, 11822, 13349, 14469	12929, 15158, 9719, 13167, 12356, 11085, 11822	13573, 14439, 7275, 10013, 13138, 14587, 6417	MUC_vs_L156_4_MUC	NA	4.50740963407734	NA	4.4081864838421403	-0.0704822474548807	0.221650401375562	-0.300181530942228	0.371937695850027	0.49871204979586098	0.981894372319743	0.445599322552448	0.949495973842316	FALSE
Planctomycetota	14119, 11536, 16537, 11152, 16156, 12970, 10738	11382, 11607, 10768, 11822, 13349, 14469	12929, 15158, 9719, 13167, 12356, 11085, 11822	13573, 14439, 7275, 10013, 13138, 14587, 6417	MUC_vs_LGG_MUC	NA	NA	4.4856507453599201	4.2553853307963196	-0.168400040754478	0.259275341626187	-0.630632064950773	0.2597404353679	0.14661232889599499	0.526530516319051	0.147709061771562	0.48178256220712	FALSE
Planctomycetota	14119, 11536, 16537, 11152, 16156, 12970, 10738	11382, 11607, 10768, 11822, 13349, 14469	12929, 15158, 9719, 13167, 12356, 11085, 11822	13573, 14439, 7275, 10013, 13138, 14587, 6417	L156_4_MUC_vs_LGG_MUC	NA	4.5061881486083699	4.6310990236498899	NA	0.114122187292439	0.226711336601839	0.460665159682055	0.327272837540329	0.366856348900433	0.799732738133216	0.318200029137529	0.697697958356383	FALSE
Preplasmiviricota	52, 52, 87, 69, 96, 86, 59	62, 38, 59, 53, 66, 63	92, 88, 54, 56, 50, 79, 71	76, 62, 45, 52, 38, 50, 26	NC_vs_MUC	-3.4928216621849399	NA	NA	-3.15505263375776	0.307527760601857	0.482473269345623	0.59569212745889	0.256696560933525	0.17281430882985199	0.746115189370245	0.165542140151515	0.66922883079264	FALSE
Preplasmiviricota	52, 52, 87, 69, 96, 86, 59	62, 38, 59, 53, 66, 63	92, 88, 54, 56, 50, 79, 71	76, 62, 45, 52, 38, 50, 26	NC_vs_L156_4_MUC	-3.3393340787446899	-3.0296284183233202	NA	NA	0.271614861736552	0.512084395838699	0.517013532248506	0.278396550518863	0.230640482366613	0.870666763052366	0.239392118298368	0.831626125216324	FALSE
Preplasmiviricota	52, 52, 87, 69, 96, 86, 59	62, 38, 59, 53, 66, 63	92, 88, 54, 56, 50, 79, 71	76, 62, 45, 52, 38, 50, 26	NC_vs_LGG_MUC	-3.4635328058203698	NA	-3.2932408431845399	NA	0.161496353979397	0.520934828114244	0.294317046115187	0.348958427264429	0.45895821279652299	0.931952390236809	0.459517045454545	0.892218984518339	FALSE
Preplasmiviricota	52, 52, 87, 69, 96, 86, 59	62, 38, 59, 53, 66, 63	92, 88, 54, 56, 50, 79, 71	76, 62, 45, 52, 38, 50, 26	MUC_vs_L156_4_MUC	NA	-3.02331434513935	NA	-3.02971711648346	0.0153693447828909	0.450732010193882	0.0232838912100619	0.482142864566691	0.81074039305361201	0.986198233047292	0.82421875	0.988206636114575	FALSE
Preplasmiviricota	52, 52, 87, 69, 96, 86, 59	62, 38, 59, 53, 66, 63	92, 88, 54, 56, 50, 79, 71	76, 62, 45, 52, 38, 50, 26	MUC_vs_LGG_MUC	NA	NA	-3.28323491763993	-3.1725029268226601	0.141370200642992	0.462286103057645	0.314961694464258	0.366233847235641	0.54045292960457603	0.984900836075993	0.569629589160839	0.981028023933946	FALSE
Preplasmiviricota	52, 52, 87, 69, 96, 86, 59	62, 38, 59, 53, 66, 63	92, 88, 54, 56, 50, 79, 71	76, 62, 45, 52, 38, 50, 26	L156_4_MUC_vs_LGG_MUC	NA	-3.0173681922448199	-3.1571127764012399	NA	-0.107053793499986	0.479436005494292	-0.22992031180523	0.390625064918509	0.58042354337504598	0.991398203291661	0.596964233682984	0.988137642970708	FALSE
Pseudomonadota	553140, 478255, 632045, 420638, 654814, 515196, 434844	428663, 435870, 430927, 461029, 510700, 554830	529657, 569256, 394479, 526321, 478454, 443200, 464727	565763, 698503, 314054, 527648, 507615, 563446, 423824	NC_vs_MUC	9.8589079027584408	NA	NA	9.5833046693516106	-0.27094766280953	0.251092226698963	-1.01169462050757	0.1024503354068	1.7121010939355901E-2	0.240612506533834	0.014404865967366	0.22648628563934	FALSE
Pseudomonadota	553140, 478255, 632045, 420638, 654814, 515196, 434844	428663, 435870, 430927, 461029, 510700, 554830	529657, 569256, 394479, 526321, 478454, 443200, 464727	565763, 698503, 314054, 527648, 507615, 563446, 423824	NC_vs_L156_4_MUC	9.9908826966796909	9.8080562703624299	NA	NA	-0.193077855984861	0.220544544461124	-0.76556117464665	0.149220775507103	4.8556199157120797E-2	0.38870202082474	0.050048259032634	0.380224464249814	FALSE
Pseudomonadota	553140, 478255, 632045, 420638, 654814, 515196, 434844	428663, 435870, 430927, 461029, 510700, 554830	529657, 569256, 394479, 526321, 478454, 443200, 464727	565763, 698503, 314054, 527648, 507615, 563446, 423824	NC_vs_LGG_MUC	9.8493453501651107	NA	9.7356525190350904	NA	-0.13683648065057	0.261818626531404	-0.484573045612329	0.27083349728541	0.139972101986404	0.930467622223381	0.237042905011655	0.9634655817273	FALSE
Pseudomonadota	553140, 478255, 632045, 420638, 654814, 515196, 434844	428663, 435870, 430927, 461029, 510700, 554830	529657, 569256, 394479, 526321, 478454, 443200, 464727	565763, 698503, 314054, 527648, 507615, 563446, 423824	MUC_vs_L156_4_MUC	NA	9.8095289465984408	NA	9.7357507106603602	-0.0778582512914152	0.187713302375619	-0.384197220467858	0.339285788703532	0.42199104021741901	0.969547390090882	0.342589051573427	0.930287819211427	FALSE
Pseudomonadota	553140, 478255, 632045, 420638, 654814, 515196, 434844	428663, 435870, 430927, 461029, 510700, 554830	529657, 569256, 394479, 526321, 478454, 443200, 464727	565763, 698503, 314054, 527648, 507615, 563446, 423824	MUC_vs_LGG_MUC	NA	NA	9.7415799816310606	9.5794503959196398	-0.134998617913338	0.213280106564303	-0.573202603833392	0.276041825000406	0.20301662323603301	0.601466212060966	0.179095643939394	0.537629870214716	FALSE
Pseudomonadota	553140, 478255, 632045, 420638, 654814, 515196, 434844	428663, 435870, 430927, 461029, 510700, 554830	529657, 569256, 394479, 526321, 478454, 443200, 464727	565763, 698503, 314054, 527648, 507615, 563446, 423824	L156_4_MUC_vs_LGG_MUC	NA	9.8118474655174204	9.8837574006977906	NA	0.0632564785290821	0.186932740494929	0.313891567986128	0.374026049649864	0.56505564830892097	0.876191498088013	0.46236706002331	0.794290764589118	FALSE
Rhodothermota	1788, 1180, 1795, 1092, 1885, 1496, 1403	1026, 1331, 858, 876, 1587, 1720	1366, 1875, 1002, 1366, 1784, 1133, 1378	1446, 1532, 868, 1040, 1225, 1464, 428	NC_vs_MUC	1.1116803450202799	NA	NA	1.02054454352913	-0.0304353193755906	0.415887177500905	-0.0588389613294856	0.469933197328667	0.46510312100307299	0.996994744192946	0.803125910547786	0.997048376576075	FALSE
Rhodothermota	1788, 1180, 1795, 1092, 1885, 1496, 1403	1026, 1331, 858, 876, 1587, 1720	1366, 1875, 1002, 1366, 1784, 1133, 1378	1446, 1532, 868, 1040, 1225, 1464, 428	NC_vs_L156_4_MUC	1.2408903375857101	1.33002530991542	NA	NA	0.127263219338814	0.291864229963884	0.313007478916773	0.332589364000179	0.19094549860847901	0.913003171600613	0.286135088869464	0.891080969188632	FALSE
Rhodothermota	1788, 1180, 1795, 1092, 1885, 1496, 1403	1026, 1331, 858, 876, 1587, 1720	1366, 1875, 1002, 1366, 1784, 1133, 1378	1446, 1532, 868, 1040, 1225, 1464, 428	NC_vs_LGG_MUC	1.1006694009401401	NA	1.27721178449688	NA	0.200083791016578	0.606846147538643	0.327411022337336	0.366233847235641	0.71319499456962698	0.996191960590257	0.441497304778555	0.929804836840416	FALSE
Rhodothermota	1788, 1180, 1795, 1092, 1885, 1496, 1403	1026, 1331, 858, 876, 1587, 1720	1366, 1875, 1002, 1366, 1784, 1133, 1378	1446, 1532, 868, 1040, 1225, 1464, 428	MUC_vs_L156_4_MUC	NA	1.32486890872235	NA	1.17347658234631	-0.119279779996321	0.372884910658223	-0.293750110350758	0.358574673787861	0.68267156076023905	1	0.376789226398601	0.963368292706823	FALSE
Rhodothermota	1788, 1180, 1795, 1092, 1885, 1496, 1403	1026, 1331, 858, 876, 1587, 1720	1366, 1875, 1002, 1366, 1784, 1133, 1378	1446, 1532, 868, 1040, 1225, 1464, 428	MUC_vs_LGG_MUC	NA	NA	1.2459722834568101	1.0206227278672599	-0.00215480572600946	0.639756504670047	-0.00260879131473544	0.497395834805089	0.80934245395273197	1	0.90606789044289	1	FALSE
Rhodothermota	1788, 1180, 1795, 1092, 1885, 1496, 1403	1026, 1331, 858, 876, 1587, 1720	1366, 1875, 1002, 1366, 1784, 1133, 1378	1446, 1532, 868, 1040, 1225, 1464, 428	L156_4_MUC_vs_LGG_MUC	NA	1.3277471925051301	1.39083340216578	NA	-0.0277399204949651	0.449306738122113	-0.0558537664682047	0.471354182908856	0.57689860749064803	1	0.87185861013986	0.998978553773812	FALSE
Saleviricota	1, 3, 0, 4, 0, 3, 5	5, 0, 2, 3, 7, 1	0, 1, 0, 0, 1, 2, 1	0, 0, 0, 0, 0, 0, 0	NC_vs_MUC	-11.287349527572101	NA	NA	-9.7124851261132701	1.521223832644	4.02601313355611	0.296694020937324	0.334075800904259	0.39792753058539898	0.854476980922185	0.372750946969697	0.797224380306477	FALSE
Saleviricota	1, 3, 0, 4, 0, 3, 5	5, 0, 2, 3, 7, 1	0, 1, 0, 0, 1, 2, 1	0, 0, 0, 0, 0, 0, 0	NC_vs_L156_4_MUC	-10.9427813339008	-7.9300861843377799	NA	NA	2.85108213154211	3.80551415536292	0.629486121671838	0.213808639192861	0.19607782966541101	0.796062616736308	0.102955638111888	0.665241977349866	FALSE
Saleviricota	1, 3, 0, 4, 0, 3, 5	5, 0, 2, 3, 7, 1	0, 1, 0, 0, 1, 2, 1	0, 0, 0, 0, 0, 0, 0	NC_vs_LGG_MUC	-11.0127418374166	NA	-7.69215022080345	NA	3.09222756872286	3.27020015109561	0.912055702044674	0.158854527379495	8.2925811009979006E-2	0.722893932051964	0.0473575903263403	0.547239742710748	FALSE
Saleviricota	1, 3, 0, 4, 0, 3, 5	5, 0, 2, 3, 7, 1	0, 1, 0, 0, 1, 2, 1	0, 0, 0, 0, 0, 0, 0	MUC_vs_L156_4_MUC	NA	-7.9098511747571099	NA	-9.5063903408655399	-1.39198078513027	3.54486534279962	-0.315428702234607	0.308035807769709	0.45920145502031201	0.990836862597663	0.284696423368298	0.941915041543307	FALSE
Saleviricota	1, 3, 0, 4, 0, 3, 5	5, 0, 2, 3, 7, 1	0, 1, 0, 0, 1, 2, 1	0, 0, 0, 0, 0, 0, 0	MUC_vs_LGG_MUC	NA	NA	-7.7189598224692197	-9.5033293298304304	-1.76126078672104	2.93810935176002	-0.520650321347565	0.238961240707677	0.25005302270671698	0.578700847779322	0.161722392191142	0.441230798159535	FALSE
Saleviricota	1, 3, 0, 4, 0, 3, 5	5, 0, 2, 3, 7, 1	0, 1, 0, 0, 1, 2, 1	0, 0, 0, 0, 0, 0, 0	L156_4_MUC_vs_LGG_MUC	NA	-7.9403673999979603	-7.58754313881877	NA	0.617448573705111	3.16047545799326	0.145208821872141	0.401041724871819	0.56146763473714301	0.911499622763505	0.590390078671329	0.891972931696085	FALSE
Spirochaetota	15835, 17299, 19338, 12998, 22536, 18207, 12366	15865, 14444, 18103, 19620, 16563, 18526	21197, 17857, 14506, 17673, 13006, 15989, 17084	20387, 20050, 10304, 14698, 17429, 19046, 10898	NC_vs_MUC	4.8845230101261397	NA	NA	4.7224985380976303	-0.160977632999269	0.153165139775346	-0.964327567768598	0.142539277734455	3.3304895253967001E-2	0.27783135166573	0.0395997231934732	0.321103831832833	FALSE
Spirochaetota	15835, 17299, 19338, 12998, 22536, 18207, 12366	15865, 14444, 18103, 19620, 16563, 18526	21197, 17857, 14506, 17673, 13006, 15989, 17084	20387, 20050, 10304, 14698, 17429, 19046, 10898	NC_vs_L156_4_MUC	5.0243774413614899	4.8226055962108703	NA	NA	-0.190796323389184	0.16383966536386	-1.08270424616291	0.115813305299435	1.9875681467725E-2	0.255947542174502	0.0241887019230769	0.290761353594494	FALSE
Spirochaetota	15835, 17299, 19338, 12998, 22536, 18207, 12366	15865, 14444, 18103, 19620, 16563, 18526	21197, 17857, 14506, 17673, 13006, 15989, 17084	20387, 20050, 10304, 14698, 17429, 19046, 10898	NC_vs_LGG_MUC	4.8834064542595801	NA	4.9439879570604903	NA	0.0639354645188654	0.173535926851883	0.334303428278949	0.353246843529948	0.44992063210087802	0.91801077818742	0.414654356060606	0.866581232029083	FALSE
Spirochaetota	15835, 17299, 19338, 12998, 22536, 18207, 12366	15865, 14444, 18103, 19620, 16563, 18526	21197, 17857, 14506, 17673, 13006, 15989, 17084	20387, 20050, 10304, 14698, 17429, 19046, 10898	MUC_vs_L156_4_MUC	NA	4.8254022494206499	NA	4.87216896347919	0.0423305458949015	0.144764251745842	0.264811122404821	0.38084637738554	0.51017394762743096	0.935332999514525	0.536799788752914	0.947856586643408	FALSE
Spirochaetota	15835, 17299, 19338, 12998, 22536, 18207, 12366	15865, 14444, 18103, 19620, 16563, 18526	21197, 17857, 14506, 17673, 13006, 15989, 17084	20387, 20050, 10304, 14698, 17429, 19046, 10898	MUC_vs_LGG_MUC	NA	NA	4.9444297170056499	4.7227761106482697	-0.214980273520181	0.149263950532557	-1.39724985727164	0.0883124069763219	9.8625107810450408E-3	0.134741176071663	0.00918742715617717	0.106774605615365	FALSE
Spirochaetota	15835, 17299, 19338, 12998, 22536, 18207, 12366	15865, 14444, 18103, 19620, 16563, 18526	21197, 17857, 14506, 17673, 13006, 15989, 17084	20387, 20050, 10304, 14698, 17429, 19046, 10898	L156_4_MUC_vs_LGG_MUC	NA	4.8252639441738499	5.0836435379003104	NA	0.250540988802954	0.162660828125552	1.41572747446528	0.0651051761104595	8.8064469998061501E-3	0.202923488189732	0.00749380827505829	0.129307894962943	FALSE
Streptophyta	0, 0, 0, 0, 0, 0, 1	0, 0, 0, 0, 0, 0	0, 0, 0, 0, 0, 0, 0	0, 0, 0, 0, 0, 0, 0	NC_vs_L156_4_MUC	-11.0181966963269	-10.7594657228284	NA	NA	0.359789491175035	4.11953997947445	0.0636320824613676	0.459821445362171	0.66829451614147894	0.968471873026815	0.632548441142191	0.966210560758201	FALSE
Streptophyta	0, 0, 0, 0, 0, 0, 1	0, 0, 0, 0, 0, 0	0, 0, 0, 0, 0, 0, 0	0, 0, 0, 0, 0, 0, 0	MUC_vs_L156_4_MUC	NA	-10.8108373317079	NA	-11.4085330405428	-0.530986360202601	4.21275413649614	-0.113733715782589	0.434298468615328	0.62356124417865499	0.993686189775465	0.600884141899767	0.965430975497081	FALSE
Streptophyta	0, 0, 0, 0, 0, 0, 1	0, 0, 0, 0, 0, 0	0, 0, 0, 0, 0, 0, 0	0, 0, 0, 0, 0, 0, 0	L156_4_MUC_vs_LGG_MUC	NA	-10.9866557996708	-11.089021984325401	NA	-0.147469682563666	4.15094104659824	-0.0244576942520413	0.489583339222754	0.72105847682066304	0.961229744525978	0.740821678321678	0.94032611035136	FALSE
Synergistota	3433, 3454, 5227, 3221, 5096, 3646, 3106	3265, 3028, 3522, 3245, 4092, 4050	3662, 4457, 2565, 4232, 3266, 2709, 3191	3961, 3860, 1928, 2874, 3762, 3735, 2133	NC_vs_MUC	2.52559529091018	NA	NA	2.3600425824751801	-0.103859174645447	0.308326521724692	-0.396786962545575	0.351893162877723	0.35901921991648	0.842976354163734	0.414677119755245	0.898037968386364	FALSE
Synergistota	3433, 3454, 5227, 3221, 5096, 3646, 3106	3265, 3028, 3522, 3245, 4092, 4050	3662, 4457, 2565, 4232, 3266, 2709, 3191	3961, 3860, 1928, 2874, 3762, 3735, 2133	NC_vs_L156_4_MUC	2.67006078142404	2.7082671786019299	NA	NA	0.0396689123555509	0.238599522105215	0.151852292859537	0.438752809666995	0.686289175272223	0.992127734190384	0.64076613490676	0.991673698588111	FALSE
Synergistota	3433, 3454, 5227, 3221, 5096, 3646, 3106	3265, 3028, 3522, 3245, 4092, 4050	3662, 4457, 2565, 4232, 3266, 2709, 3191	3961, 3860, 1928, 2874, 3762, 3735, 2133	NC_vs_LGG_MUC	2.52503974500129	NA	2.7105535078807201	NA	0.150351098640077	0.235064749512823	0.576389422073474	0.294270973293744	0.24701423285580901	0.905214023051156	0.181936553030303	0.80940494732609	FALSE
Synergistota	3433, 3454, 5227, 3221, 5096, 3646, 3106	3265, 3028, 3522, 3245, 4092, 4050	3662, 4457, 2565, 4232, 3266, 2709, 3191	3961, 3860, 1928, 2874, 3762, 3735, 2133	MUC_vs_L156_4_MUC	NA	2.7124852582063101	NA	2.5252226167139802	-0.137354836541975	0.285329215459374	-0.472562725148776	0.312500090589977	0.249799222759791	0.964882726950333	0.283339707167832	0.936406288298737	FALSE
Synergistota	3433, 3454, 5227, 3221, 5096, 3646, 3106	3265, 3028, 3522, 3245, 4092, 4050	3662, 4457, 2565, 4232, 3266, 2709, 3191	3961, 3860, 1928, 2874, 3762, 3735, 2133	MUC_vs_LGG_MUC	NA	NA	2.7116008135053602	2.3593866597103998	-0.215091038316792	0.339335442356407	-0.843268951057258	0.174026292765358	7.1035443578825602E-2	0.358162845115202	0.0533581002331002	0.258956467699285	FALSE
Synergistota	3433, 3454, 5227, 3221, 5096, 3646, 3106	3265, 3028, 3522, 3245, 4092, 4050	3662, 4457, 2565, 4232, 3266, 2709, 3191	3961, 3860, 1928, 2874, 3762, 3735, 2133	L156_4_MUC_vs_LGG_MUC	NA	2.7124501418970302	2.8405164071478102	NA	0.107313129124167	0.233603825857735	0.446689183424429	0.306493634449153	0.401466602624302	0.824926395231444	0.256492205710956	0.630783830724173	FALSE
Taleaviricota	8, 8, 28, 16, 43, 11, 24	10, 12, 7, 13, 13, 21	18, 5, 10, 13, 22, 10, 49	11, 11, 4, 34, 8, 32, 28	NC_vs_MUC	-5.5022298549830699	NA	NA	-5.5000149973840697	-0.116848715926431	1.81336853348153	-0.0809678600252655	0.470982154946203	0.700725104634073	0.980775271651283	0.812946168414919	0.989251086889775	FALSE
Taleaviricota	8, 8, 28, 16, 43, 11, 24	10, 12, 7, 13, 13, 21	18, 5, 10, 13, 22, 10, 49	11, 11, 4, 34, 8, 32, 28	NC_vs_L156_4_MUC	-5.3929832468509504	-4.9738107975125896	NA	NA	-0.0841843000911666	1.66871054612114	-0.0538124704685976	0.474387538454592	0.86019406607898197	0.99769592603521	0.855414117132867	0.997058966349841	FALSE
Taleaviricota	8, 8, 28, 16, 43, 11, 24	10, 12, 7, 13, 13, 21	18, 5, 10, 13, 22, 10, 49	11, 11, 4, 34, 8, 32, 28	NC_vs_LGG_MUC	-5.51045150634957	NA	-5.4857554333702199	NA	-0.239690566614111	1.43506729909527	-0.164650675294901	0.45572919188353	0.59840369743223398	0.999328854339008	0.74114037004662	1	FALSE
Taleaviricota	8, 8, 28, 16, 43, 11, 24	10, 12, 7, 13, 13, 21	18, 5, 10, 13, 22, 10, 49	11, 11, 4, 34, 8, 32, 28	MUC_vs_L156_4_MUC	NA	-4.96214246264931	NA	-5.3323629605922198	-0.227896714325084	1.56682656593387	-0.13176893253288	0.446428593929971	0.75972241163446197	0.999554563426795	0.725793087121212	0.996207154587836	FALSE
Taleaviricota	8, 8, 28, 16, 43, 11, 24	10, 12, 7, 13, 13, 21	18, 5, 10, 13, 22, 10, 49	11, 11, 4, 34, 8, 32, 28	MUC_vs_LGG_MUC	NA	NA	-5.4926594733882199	-5.5077028837083697	0.00906436821065881	1.24493139836053	0.00984631141138633	0.497395834805089	0.78491455995899295	0.996795773845639	0.843048878205128	0.977590050623837	FALSE
Taleaviricota	8, 8, 28, 16, 43, 11, 24	10, 12, 7, 13, 13, 21	18, 5, 10, 13, 22, 10, 49	11, 11, 4, 34, 8, 32, 28	L156_4_MUC_vs_LGG_MUC	NA	-4.9285365309908702	-5.3633031988150002	NA	-0.316219931661413	1.19396075150076	-0.266136352555659	0.393229229889995	0.601321553992197	0.999705779596058	0.626393138111888	1	FALSE
Thermodesulfobacteriota	47350, 32021, 59022, 32429, 48778, 59182, 36721	30889, 40909, 32189, 36325, 41044, 41218	64410, 44365, 39335, 52285, 39790, 36595, 39956	40398, 43076, 22521, 28118, 39158, 37890, 18784	NC_vs_MUC	5.8724356700033198	NA	NA	6.2185813640801699	0.263546743246056	0.266953655116701	0.976163946276041	0.10913181857512	2.1348383769923301E-2	0.354156443168619	0.0167996066433567	0.202360803554873	FALSE
Thermodesulfobacteriota	47350, 32021, 59022, 32429, 48778, 59182, 36721	30889, 40909, 32189, 36325, 41044, 41218	64410, 44365, 39335, 52285, 39790, 36595, 39956	40398, 43076, 22521, 28118, 39158, 37890, 18784	NC_vs_L156_4_MUC	6.0161185465933302	6.2749581017705198	NA	NA	0.223260772781672	0.266189915756454	0.75525153751771	0.2538976843642	0.112576436830407	0.829524355630173	0.115653226981352	0.78212204049746	FALSE
Thermodesulfobacteriota	47350, 32021, 59022, 32429, 48778, 59182, 36721	30889, 40909, 32189, 36325, 41044, 41218	64410, 44365, 39335, 52285, 39790, 36595, 39956	40398, 43076, 22521, 28118, 39158, 37890, 18784	NC_vs_LGG_MUC	5.8706929411289899	NA	6.0284218735074804	NA	0.147641565341739	0.254656354782766	0.539059316138847	0.270130033999975	0.216056390405549	0.90374900108798	0.196496212121212	0.807738111143181	FALSE
Thermodesulfobacteriota	47350, 32021, 59022, 32429, 48778, 59182, 36721	30889, 40909, 32189, 36325, 41044, 41218	64410, 44365, 39335, 52285, 39790, 36595, 39956	40398, 43076, 22521, 28118, 39158, 37890, 18784	MUC_vs_L156_4_MUC	NA	6.2775769360763798	NA	6.3453756840992197	0.0699010907074857	0.328165406951369	0.220680020509563	0.415178607690366	0.603833188150661	0.984980525360918	0.687331548659674	0.993402198758617	FALSE
Thermodesulfobacteriota	47350, 32021, 59022, 32429, 48778, 59182, 36721	30889, 40909, 32189, 36325, 41044, 41218	64410, 44365, 39335, 52285, 39790, 36595, 39956	40398, 43076, 22521, 28118, 39158, 37890, 18784	MUC_vs_LGG_MUC	NA	NA	6.0283721572189304	6.2131221306510698	0.14515178135614	0.311373554912438	0.401337816204605	0.355844244237074	0.397259420787548	0.995361168881641	0.459480623543124	0.995911757179786	FALSE
Thermodesulfobacteriota	47350, 32021, 59022, 32429, 48778, 59182, 36721	30889, 40909, 32189, 36325, 41044, 41218	64410, 44365, 39335, 52285, 39790, 36595, 39956	40398, 43076, 22521, 28118, 39158, 37890, 18784	L156_4_MUC_vs_LGG_MUC	NA	6.2769044846601503	6.1585253091438199	NA	-0.0845914946932589	0.325465035365151	-0.239998873840168	0.419270880177702	0.72441848550438304	1	0.702314612470862	0.998674647112147	FALSE
Thermomicrobiota	275, 278, 322, 268, 445, 307, 232	343, 221, 311, 329, 299, 349	270, 256, 178, 261, 273, 291, 217	323, 401, 122, 299, 452, 453, 180	NC_vs_MUC	-0.84358321472444997	NA	NA	-1.4138308217314399	-0.537707496537963	0.532457979481489	-0.9552736898637	0.184855449978989	4.4626261169609799E-2	0.350271583629831	0.059099104020979	0.401498181161048	FALSE
Thermomicrobiota	275, 278, 322, 268, 445, 307, 232	343, 221, 311, 329, 299, 349	270, 256, 178, 261, 273, 291, 217	323, 401, 122, 299, 452, 453, 180	NC_vs_L156_4_MUC	-0.69532449142360897	-0.99172479162692295	NA	NA	-0.288085038520121	0.416677277931543	-0.617905873293588	0.236080329400613	0.23129335205500501	0.722215168382027	0.14324282488345	0.600599621718178	FALSE
Thermomicrobiota	275, 278, 322, 268, 445, 307, 232	343, 221, 311, 329, 299, 349	270, 256, 178, 261, 273, 291, 217	323, 401, 122, 299, 452, 453, 180	NC_vs_LGG_MUC	-0.84552641788299798	NA	-0.910519802053401	NA	-0.047794259111229	0.494947428691954	-0.0680209690556407	0.464935084746253	0.90702083978187698	0.997373676435118	0.760416666666667	0.997096357815853	FALSE
Thermomicrobiota	275, 278, 322, 268, 445, 307, 232	343, 221, 311, 329, 299, 349	270, 256, 178, 261, 273, 291, 217	323, 401, 122, 299, 452, 453, 180	MUC_vs_L156_4_MUC	NA	-0.98941750831035202	NA	-1.2696375703805001	-0.259011952500144	0.346621138145164	-0.701128449365328	0.240534667935299	0.12697387554758399	0.948230289590269	0.10536858974359	0.898702720765072	FALSE
Thermomicrobiota	275, 278, 322, 268, 445, 307, 232	343, 221, 311, 329, 299, 349	270, 256, 178, 261, 273, 291, 217	323, 401, 122, 299, 452, 453, 180	MUC_vs_LGG_MUC	NA	NA	-0.89779934811034101	-1.41975635585432	-0.475050833310801	0.382982502598306	-1.16964540142699	0.116883638545975	1.1898202864071601E-2	0.143409266820629	0.0152972027972028	0.134220361051205	FALSE
Thermomicrobiota	275, 278, 322, 268, 445, 307, 232	343, 221, 311, 329, 299, 349	270, 256, 178, 261, 273, 291, 217	323, 401, 122, 299, 452, 453, 180	L156_4_MUC_vs_LGG_MUC	NA	-0.98767180349149897	-0.77044974496648699	NA	0.2192867776114	0.306912921366004	0.679858880468074	0.210937745369146	0.115978927372533	0.491393071266839	0.104175772144522	0.393099337504843	FALSE
Thermoproteota	1974, 3118, 2645, 2059, 3861, 2613, 1731	2147, 1775, 2212, 2582, 2373, 2508	3085, 2044, 1874, 2593, 1542, 2128, 2457	2859, 2445, 1496, 1836, 1859, 2373, 1281	NC_vs_MUC	1.87164021692378	NA	NA	1.8677459508371099	-0.0487036472050457	0.236400810850618	-0.209226475480578	0.423162616048428	0.45246187214023498	0.878795385661077	0.696660110722611	0.95272424798495	FALSE
Thermoproteota	1974, 3118, 2645, 2059, 3861, 2613, 1731	2147, 1775, 2212, 2582, 2373, 2508	3085, 2044, 1874, 2593, 1542, 2128, 2457	2859, 2445, 1496, 1836, 1859, 2373, 1281	NC_vs_L156_4_MUC	2.0130890933355499	2.0280799216282399	NA	NA	0.0280734140820877	0.29079022536076	0.112161865555304	0.450892877730953	0.56874146857776098	0.997174181799766	0.724809695512821	0.994629494147157	FALSE
Thermoproteota	1974, 3118, 2645, 2059, 3861, 2613, 1731	2147, 1775, 2212, 2582, 2373, 2508	3085, 2044, 1874, 2593, 1542, 2128, 2457	2859, 2445, 1496, 1836, 1859, 2373, 1281	NC_vs_LGG_MUC	1.8723768718273699	NA	1.9977977426362901	NA	0.13546502678572	0.159764855827942	0.780576845765868	0.192208070833284	0.12719667613326599	0.86307251881769	0.100651952214452	0.725906973028753	FALSE
Thermoproteota	1974, 3118, 2645, 2059, 3861, 2613, 1731	2147, 1775, 2212, 2582, 2373, 2508	3085, 2044, 1874, 2593, 1542, 2128, 2457	2859, 2445, 1496, 1836, 1859, 2373, 1281	MUC_vs_L156_4_MUC	NA	2.0291133684192499	NA	2.0080135420144098	-0.124806439783788	0.347623154767863	-0.299727097659934	0.404017898519812	0.31534578758510101	0.976221554163099	0.447575211247086	0.96970253974732	FALSE
Thermoproteota	1974, 3118, 2645, 2059, 3861, 2613, 1731	2147, 1775, 2212, 2582, 2373, 2508	3085, 2044, 1874, 2593, 1542, 2128, 2457	2859, 2445, 1496, 1836, 1859, 2373, 1281	MUC_vs_LGG_MUC	NA	NA	1.9976176190891901	1.8683280060379299	-0.148175866865834	0.19395343927956	-0.799008087260323	0.168831500527403	4.5760454795970698E-2	0.283216906225947	0.0411658653846154	0.221440978144555	FALSE
Thermoproteota	1974, 3118, 2645, 2059, 3861, 2613, 1731	2147, 1775, 2212, 2582, 2373, 2508	3085, 2044, 1874, 2593, 1542, 2128, 2457	2859, 2445, 1496, 1836, 1859, 2373, 1281	L156_4_MUC_vs_LGG_MUC	NA	2.0251413762679702	2.1450533248574701	NA	0.105512981215494	0.269628656097654	0.307463182317815	0.374026049649864	0.60826507625528603	0.921329900766425	0.437299679487179	0.806166304107798	FALSE
Thermotogota	3099, 4348, 4303, 2794, 5208, 4702, 2736	3209, 3165, 4129, 4736, 3606, 4169	5796, 4332, 3419, 4156, 3214, 4080, 4268	4776, 4874, 2672, 3624, 3823, 4129, 2595	NC_vs_MUC	2.8014934822825799	NA	NA	2.7056466127502801	-0.0853919806567269	0.158986918840003	-0.510133003017226	0.285714394705311	0.239898560763701	0.67209177303286	0.266380754662005	0.708142130019196	FALSE
Thermotogota	3099, 4348, 4303, 2794, 5208, 4702, 2736	3209, 3165, 4129, 4736, 3606, 4169	5796, 4332, 3419, 4156, 3214, 4080, 4268	4776, 4874, 2672, 3624, 3823, 4129, 2595	NC_vs_L156_4_MUC	2.9369212138447902	2.66773338375407	NA	NA	-0.258486255156368	0.217521068065024	-1.03137554501689	0.147321719996157	2.2654476022061699E-2	0.281163943542092	0.0367588141025641	0.329662772472404	FALSE
Thermotogota	3099, 4348, 4303, 2794, 5208, 4702, 2736	3209, 3165, 4129, 4736, 3606, 4169	5796, 4332, 3419, 4156, 3214, 4080, 4268	4776, 4874, 2672, 3624, 3823, 4129, 2595	NC_vs_LGG_MUC	2.8008627479778898	NA	2.7793413382869501	NA	-0.0194923299401548	0.171562709760799	-0.123253688386253	0.444155875948408	0.63381895937152399	0.995662082892033	0.709298513986014	0.97968987880861	FALSE
Thermotogota	3099, 4348, 4303, 2794, 5208, 4702, 2736	3209, 3165, 4129, 4736, 3606, 4169	5796, 4332, 3419, 4156, 3214, 4080, 4268	4776, 4874, 2672, 3624, 3823, 4129, 2595	MUC_vs_L156_4_MUC	NA	2.67821846819675	NA	2.8532768975919902	0.193050930619949	0.246912006009726	0.687354353594896	0.247767997619683	0.108513305411526	0.711515447392457	0.160506810897436	0.818493796842005	FALSE
Thermotogota	3099, 4348, 4303, 2794, 5208, 4702, 2736	3209, 3165, 4129, 4736, 3606, 4169	5796, 4332, 3419, 4156, 3214, 4080, 4268	4776, 4874, 2672, 3624, 3823, 4129, 2595	MUC_vs_LGG_MUC	NA	NA	2.77509017741568	2.70069741077213	-0.0500541329904616	0.189740144174423	-0.235915099990587	0.412987063434108	0.54330676819236801	0.911719664173493	0.464534163752914	0.843363690364007	FALSE
Thermotogota	3099, 4348, 4303, 2794, 5208, 4702, 2736	3209, 3165, 4129, 4736, 3606, 4169	5796, 4332, 3419, 4156, 3214, 4080, 4268	4776, 4874, 2672, 3624, 3823, 4129, 2595	L156_4_MUC_vs_LGG_MUC	NA	2.6683504691876698	2.9166580920146701	NA	0.23368573695203	0.255268271962442	0.813072602615826	0.184415879320914	6.3650433651888202E-2	0.383045250030799	0.0642209353146853	0.333130980957672	FALSE
Uroviricota	5506, 10583, 7117, 10609, 9588, 22763, 11549	3388, 4351, 12736, 24299, 5189, 5310	6090, 4649, 7699, 10120, 5667, 4895, 5972	6203, 7037, 3591, 6689, 5398, 5348, 3213	NC_vs_MUC	3.2560245355889501	NA	NA	3.1744754123462799	-0.0512924986464691	0.46457062866197	-0.100787543002914	0.463251685651298	0.86788153849380401	1	0.859170126748252	0.999728617170873	FALSE
Uroviricota	5506, 10583, 7117, 10609, 9588, 22763, 11549	3388, 4351, 12736, 24299, 5189, 5310	6090, 4649, 7699, 10120, 5667, 4895, 5972	6203, 7037, 3591, 6689, 5398, 5348, 3213	NC_vs_L156_4_MUC	3.38572668320242	4.2517646720111202	NA	NA	0.779433616648165	0.655985363967463	0.922638661049369	0.213808639192861	3.9085755732924499E-2	0.727438332079764	0.0643711756993007	0.672979738550106	FALSE
Uroviricota	5506, 10583, 7117, 10609, 9588, 22763, 11549	3388, 4351, 12736, 24299, 5189, 5310	6090, 4649, 7699, 10120, 5667, 4895, 5972	6203, 7037, 3591, 6689, 5398, 5348, 3213	NC_vs_LGG_MUC	3.2513788404566299	NA	3.1606003937428802	NA	-0.056745608319865	0.670236714796328	-0.0531034390430386	0.450520861572477	0.38868666098559601	0.952217906168195	0.783881483100233	0.999264275704638	FALSE
Uroviricota	5506, 10583, 7117, 10609, 9588, 22763, 11549	3388, 4351, 12736, 24299, 5189, 5310	6090, 4649, 7699, 10120, 5667, 4895, 5972	6203, 7037, 3591, 6689, 5398, 5348, 3213	MUC_vs_L156_4_MUC	NA	4.2616939110675096	NA	3.33550778773045	-0.573300928276049	0.891105605196214	-0.705766250466144	0.191536954181381	6.3305392493896495E-2	0.950246302838642	0.0482544798951049	0.854702974827528	FALSE
Uroviricota	5506, 10583, 7117, 10609, 9588, 22763, 11549	3388, 4351, 12736, 24299, 5189, 5310	6090, 4649, 7699, 10120, 5667, 4895, 5972	6203, 7037, 3591, 6689, 5398, 5348, 3213	MUC_vs_LGG_MUC	NA	NA	3.1598950508197898	3.1837701988746598	-0.101881589551199	1.13620796602619	-0.0864562883622862	0.418181865446157	0.45183144473914899	0.957021199636124	0.64825539044289	0.97774932332845	FALSE
Uroviricota	5506, 10583, 7117, 10609, 9588, 22763, 11549	3388, 4351, 12736, 24299, 5189, 5310	6090, 4649, 7699, 10120, 5667, 4895, 5972	6203, 7037, 3591, 6689, 5398, 5348, 3213	L156_4_MUC_vs_LGG_MUC	NA	4.2532941827790003	3.3083581169747398	NA	-0.37498066635485	1.300545795633	-0.314925320554945	0.354166756745689	0.52542567786766203	1	0.418433129370629	1	FALSE
Verrucomicrobiota	4208325, 10672, 1801463, 9245, 11107, 570943, 1841534	6746, 7284, 6512, 7458, 8039, 9028	21281, 231869, 6824, 728050, 8345, 13751, 1624501	8484, 9559, 4379, 6688, 7785, 9088, 3971	NC_vs_MUC	3.7025388236677901	NA	NA	4.7795809379660099	1.10850848183373	2.88455904368641	0.956461342831872	0.0512258984733357	4.4708485516744501E-2	0.461637114251564	0.00208515442890445	0.0728358555507001	FALSE
Verrucomicrobiota	4208325, 10672, 1801463, 9245, 11107, 570943, 1841534	6746, 7284, 6512, 7458, 8039, 9028	21281, 231869, 6824, 728050, 8345, 13751, 1624501	8484, 9559, 4379, 6688, 7785, 9088, 3971	NC_vs_L156_4_MUC	3.8413137734656799	9.7642745671253905	NA	NA	5.95904074172948	3.04623276361621	1.07039119105204	0.0534530278175345	2.4795434925843601E-2	0.674828403481435	0.00239929341491844	0.138089124417252	FALSE
Verrucomicrobiota	4208325, 10672, 1801463, 9245, 11107, 570943, 1841534	6746, 7284, 6512, 7458, 8039, 9028	21281, 231869, 6824, 728050, 8345, 13751, 1624501	8484, 9559, 4379, 6688, 7785, 9088, 3971	NC_vs_LGG_MUC	3.69798871454408	NA	3.7448485823181499	NA	0.0548272526614113	0.226388197535862	0.230671766338178	0.402597459517892	0.543500719402223	0.947896011622832	0.513703744172494	0.914814288134585	FALSE
Verrucomicrobiota	4208325, 10672, 1801463, 9245, 11107, 570943, 1841534	6746, 7284, 6512, 7458, 8039, 9028	21281, 231869, 6824, 728050, 8345, 13751, 1624501	8484, 9559, 4379, 6688, 7785, 9088, 3971	MUC_vs_L156_4_MUC	NA	9.7770291647658993	NA	4.93998328365468	-0.545533387749382	6.1042709447881	-0.142876080358348	0.397321473081056	0.44796453295173799	1	0.486874453671329	1	FALSE
Verrucomicrobiota	4208325, 10672, 1801463, 9245, 11107, 570943, 1841534	6746, 7284, 6512, 7458, 8039, 9028	21281, 231869, 6824, 728050, 8345, 13751, 1624501	8484, 9559, 4379, 6688, 7785, 9088, 3971	MUC_vs_LGG_MUC	NA	NA	3.7508011981090901	4.7798312545911701	1.09253158046434	2.94722145239924	0.972133927563798	0.0885423869820153	4.77772773426208E-2	0.559901266943475	0.0103529283216783	0.337877216099872	FALSE
Verrucomicrobiota	4208325, 10672, 1801463, 9245, 11107, 570943, 1841534	6746, 7284, 6512, 7458, 8039, 9028	21281, 231869, 6824, 728050, 8345, 13751, 1624501	8484, 9559, 4379, 6688, 7785, 9088, 3971	L156_4_MUC_vs_LGG_MUC	NA	9.78008347436473	3.90322051874693	NA	-5.87596953550153	4.23392293873608	-1.00448650700799	0.0729175592348962	2.6017644230233599E-2	0.967198295546694	0.00936043123543124	0.592839452214452	FALSE

## Sheet: Table S3
Genus	L156_4_MUC_CLR	LGG_MUC_CLR	MUC_CLR	NC_CLR	Comparison	Mean_CN	Mean_MUC	Mean_L156	Mean_LGG	Difference	Var_within	Effect	Overlap	P_wilcox	P_wilcox_FDR	P_welch	P_welch_FDR	Significant
Aarhusvirus	1, 0, 0, 0, 0, 0, 0	0, 0, 0, 0, 0, 0	0, 0, 0, 0, 0, 0, 0	0, 0, 0, 0, 2, 0, 0	NC_vs_MUC	-5.99082528691426	-6.89792955734016	NA	NA	-0.926199595315433	4.27005278020105	-0.17629691726298599	0.410714324007177	0.58989313256680298	0.970179702354107	0.59643156322843804	0.964955169988291	FALSE
Aarhusvirus	1, 0, 0, 0, 0, 0, 0	0, 0, 0, 0, 0, 0	0, 0, 0, 0, 0, 0, 0	0, 0, 0, 0, 2, 0, 0	NC_vs_L156_4_MUC	-5.99512539882188		-6.4106473898709604	NA	-0.389127338265599	4.24867723162761	-7.7825037278215894E-2	0.458797344542068	0.68411011543734301	0.987822453938142	0.70646215763403297	0.97915592576696	FALSE
Aarhusvirus	1, 0, 0, 0, 0, 0, 0	0, 0, 0, 0, 0, 0	0, 0, 0, 0, 0, 0, 0	0, 0, 0, 0, 2, 0, 0	NC_vs_LGG_MUC	-6.27388548947625		NA	-6.8563596377573202	-0.561844062036107	4.23015792609536	-0.11845173255847	0.445312531280238	0.64221188552419795	1	0.64964852855477895	0.996956691192666	FALSE
Aarhusvirus	1, 0, 0, 0, 0, 0, 0	0, 0, 0, 0, 0, 0	0, 0, 0, 0, 0, 0, 0	0, 0, 0, 0, 2, 0, 0	MUC_vs_L156_4_MUC		-6.61219055287765	-6.0134977969592303	NA	-0.594562896524064	4.05391731917786	-0.11544554964355901	0.430803600720243	0.63387960224249595	0.988449049691408	0.58042868589743601	0.947826676300812	FALSE
Aarhusvirus	1, 0, 0, 0, 0, 0, 0	0, 0, 0, 0, 0, 0	0, 0, 0, 0, 0, 0, 0	0, 0, 0, 0, 2, 0, 0	L156_4_MUC_vs_LGG_MUC			-6.4703313372818796	-6.77416445916261	-0.167848276664426	4.20589769325563	-4.16094423980162E-2	0.471354182908856	0.73815411011589505	0.998553205345617	0.73348266317016297	0.997751349373073	FALSE
Abbeymikolonvirus	0, 0, 0, 0, 0, 0, 2	2, 0, 0, 0, 0, 0	0, 0, 0, 1, 0, 0, 0	0, 0, 0, 0, 1, 0, 0	NC_vs_MUC	-6.41665222672441	-6.24175811289736	NA	NA	0.0283972856450667	4.46503759337187	4.0944088687788899E-3	0.497767858069671	0.71257378594767795	0.982920650720213	0.70939412150349701	0.97332839143387	FALSE
Abbeymikolonvirus	0, 0, 0, 0, 0, 0, 2	2, 0, 0, 0, 0, 0	0, 0, 0, 1, 0, 0, 0	0, 0, 0, 0, 1, 0, 0	NC_vs_L156_4_MUC	-6.19709159646217		-6.4085447249709704	NA	0.0506319930754113	4.25187547938427	7.4336139498113003E-3	0.497767858069671	0.74462147291910397	0.96408294818267	0.77051919434731897	0.941297861292438	FALSE
Abbeymikolonvirus	0, 0, 0, 0, 0, 0, 2	2, 0, 0, 0, 0, 0	0, 0, 0, 1, 0, 0, 0	0, 0, 0, 0, 1, 0, 0	NC_vs_LGG_MUC	-6.11796201756109		NA	-6.2552602994517299	-0.0923420597519105	4.19523065383954	-1.71517820840573E-2	0.489583339222754	0.72312067081718701	1	0.75043706293706303	0.995725157482464	FALSE
Abbeymikolonvirus	0, 0, 0, 0, 0, 0, 2	2, 0, 0, 0, 0, 0	0, 0, 0, 1, 0, 0, 0	0, 0, 0, 0, 1, 0, 0	MUC_vs_L156_4_MUC		-6.24717548012952	-6.2090803279428499	NA	-0.161209638934551	4.28602526241146	-3.7979365782102002E-2	0.476614709019518	0.75903257167252203	0.986929046812988	0.75120647581585098	0.967018140584702	FALSE
Abbeymikolonvirus	0, 0, 0, 0, 0, 0, 2	2, 0, 0, 0, 0, 0	0, 0, 0, 1, 0, 0, 0	0, 0, 0, 0, 1, 0, 0	MUC_vs_LGG_MUC		-6.37378272754801	NA	-6.1160899844480596	-0.258890839939006	4.26038877036951	-5.3277684747289299E-2	0.459740282522272	0.70936279666393698	0.989275481560571	0.68427666083916105	0.976672206854269	FALSE
Abbeymikolonvirus	0, 0, 0, 0, 0, 0, 2	2, 0, 0, 0, 0, 0	0, 0, 0, 1, 0, 0, 0	0, 0, 0, 0, 1, 0, 0	L156_4_MUC_vs_LGG_MUC			-6.2811517288705199	-6.1745381113197402	-0.120465026047402	4.62723998385507	-2.3025866772571998E-2	0.486979174030241	0.74941464193965401	0.999998844537201	0.74387201340326303	0.99477627216648	FALSE
Abidjanvirus	0, 0, 0, 0, 0, 1, 0	1, 0, 0, 0, 0, 1	0, 0, 1, 0, 0, 1, 0	1, 0, 0, 0, 0, 0, 0	NC_vs_MUC	-6.18461394968254	-5.80101852933634	NA	NA	0.204299591656483	3.97309941085155	3.8605522334566003E-2	0.473214296867842	0.70138021085871305	0.988087865689754	0.68708570075757602	0.969288183116995	FALSE
Abidjanvirus	0, 0, 0, 0, 0, 1, 0	1, 0, 0, 0, 0, 1	0, 0, 1, 0, 0, 1, 0	1, 0, 0, 0, 0, 0, 0	NC_vs_L156_4_MUC	-6.1540339579035		-6.4558166746063499	NA	-0.213859062395796	4.13764157236099	-4.4927149307957499E-2	0.470982154946203	0.71743948300981697	0.975446688960884	0.73320949883449904	0.952188596807746	FALSE
Abidjanvirus	0, 0, 0, 0, 0, 1, 0	1, 0, 0, 0, 0, 1	0, 0, 1, 0, 0, 1, 0	1, 0, 0, 0, 0, 0, 0	NC_vs_LGG_MUC	-6.23608550676271		NA	-5.8901052999068799	0.448212487274143	3.95656628041398	9.1369298163151702E-2	0.444155875948408	0.70886487473217996	1	0.66910693473193505	0.988770623751251	FALSE
Abidjanvirus	0, 0, 0, 0, 0, 1, 0	1, 0, 0, 0, 0, 1	0, 0, 1, 0, 0, 1, 0	1, 0, 0, 0, 0, 0, 0	MUC_vs_L156_4_MUC		-5.82678380313281	-6.2217629326037498	NA	0.556714604771818	4.09617302950984	0.117530840844611	0.430803600720243	0.64474681505019005	0.998449908515852	0.70149056672494203	0.995805337342054	FALSE
Abidjanvirus	0, 0, 0, 0, 0, 1, 0	1, 0, 0, 0, 0, 1	0, 0, 1, 0, 0, 1, 0	1, 0, 0, 0, 0, 0, 0	MUC_vs_LGG_MUC		-5.87971098229494	NA	-5.6224879038692999	-0.181119006121682	3.75924951841008	-3.4519370765115999E-2	0.475324689231185	0.728815465219526	0.990967758848277	0.70575648310023298	0.973029359167387	FALSE
Abidjanvirus	0, 0, 0, 0, 0, 1, 0	1, 0, 0, 0, 0, 1	0, 0, 1, 0, 0, 1, 0	1, 0, 0, 0, 0, 0, 0	L156_4_MUC_vs_LGG_MUC			-6.3447851803760402	-5.7458258937844402	0.516813271965573	4.08058946603491	9.3875736659751505E-2	0.433766271668412	0.66030466035178803	1	0.61216127622377603	0.991389197868856	FALSE
Abiotrophia	91, 38, 95, 81, 105, 112, 59	83, 112, 96, 111, 113, 109	142, 164, 82, 99, 49, 73, 78	107, 120, 46, 68, 127, 118, 27	NC_vs_MUC	1.95038754487672	1.83410653325909	NA	NA	-0.00366022111317132	0.735220267608307	-3.1156009686547398E-3	0.498886414714208	0.82368648157031699	1	0.86812536421911402	1	FALSE
Abiotrophia	91, 38, 95, 81, 105, 112, 59	83, 112, 96, 111, 113, 109	142, 164, 82, 99, 49, 73, 78	107, 120, 46, 68, 127, 118, 27	NC_vs_L156_4_MUC	1.97509536915019		1.7476246060017799	NA	-0.216306971563188	0.671886948109255	-0.29462469639977201	0.370535771902713	0.52033238295575801	0.999612495725134	0.43561061334498802	0.996102338189051	FALSE
Abiotrophia	91, 38, 95, 81, 105, 112, 59	83, 112, 96, 111, 113, 109	142, 164, 82, 99, 49, 73, 78	107, 120, 46, 68, 127, 118, 27	NC_vs_LGG_MUC	1.83609667866155		NA	1.9846843891228301	0.189113855716329	0.517344231389885	0.304599258889383	0.361039045703321	0.264435402652475	1	0.37023783508158498	0.98674006920448	FALSE
Abiotrophia	91, 38, 95, 81, 105, 112, 59	83, 112, 96, 111, 113, 109	142, 164, 82, 99, 49, 73, 78	107, 120, 46, 68, 127, 118, 27	MUC_vs_L156_4_MUC		1.93249495124246	1.8304820073519099	NA	0.200793782222714	0.682960919344646	0.25700749042399501	0.381696480604547	0.39822226363969698	0.999990577881306	0.53621703817016297	0.998712622416301	FALSE
Abiotrophia	91, 38, 95, 81, 105, 112, 59	83, 112, 96, 111, 113, 109	142, 164, 82, 99, 49, 73, 78	107, 120, 46, 68, 127, 118, 27	MUC_vs_LGG_MUC		1.80805581488801	NA	2.0704417835131199	-0.263644758245277	0.471456690854968	-0.46223604126069501	0.320312616608314	0.29637339223641601	0.989828728288033	0.29117497086247102	0.945984538063946	FALSE
Abiotrophia	91, 38, 95, 81, 105, 112, 59	83, 112, 96, 111, 113, 109	142, 164, 82, 99, 49, 73, 78	107, 120, 46, 68, 127, 118, 27	L156_4_MUC_vs_LGG_MUC			1.68357181570904	2.0783096886681598	0.40646710690768	0.410279630521123	0.81594943018438404	0.143229577422349	5.7255842825688498E-2	0.997021663756528	3.87438082750583E-2	0.655950997231067	FALSE
Abyssalbus	188, 309, 289, 188, 324, 154, 181	177, 194, 176, 162, 189, 183	373, 290, 215, 238, 172, 175, 201	252, 208, 121, 166, 162, 236, 89	NC_vs_MUC	2.9408156773861	3.11852726468299	NA	NA	0.240338128262906	0.406143377675391	0.56642947179324499	0.25167051487903	0.115515652657896	0.860689627223144	0.14721736596736601	0.77151635600256	FALSE
Abyssalbus	188, 309, 289, 188, 324, 154, 181	177, 194, 176, 162, 189, 183	373, 290, 215, 238, 172, 175, 201	252, 208, 121, 166, 162, 236, 89	NC_vs_L156_4_MUC	2.98414646765345		3.2054965280475098	NA	0.203973718480784	0.447324952694408	0.44738555725317503	0.291759569620471	0.28293918031031201	0.972492005328985	0.200602782634033	0.826460310860137	FALSE
Abyssalbus	188, 309, 289, 188, 324, 154, 181	177, 194, 176, 162, 189, 183	373, 290, 215, 238, 172, 175, 201	252, 208, 121, 166, 162, 236, 89	NC_vs_LGG_MUC	2.86089025565349		NA	2.7945128718911199	-0.036848512169577	0.307834778679495	-0.112493673341971	0.450520861572477	0.76943172774551505	1	0.75073754370629397	1	FALSE
Abyssalbus	188, 309, 289, 188, 324, 154, 181	177, 194, 176, 162, 189, 183	373, 290, 215, 238, 172, 175, 201	252, 208, 121, 166, 162, 236, 89	MUC_vs_L156_4_MUC		3.24399504877305	3.2942029392466998	NA	0.0249991696197869	0.476210288508859	4.5428351744341497E-2	0.482142864566691	0.74555808744238095	1	0.89357972756410298	1	FALSE
Abyssalbus	188, 309, 289, 188, 324, 154, 181	177, 194, 176, 162, 189, 183	373, 290, 215, 238, 172, 175, 201	252, 208, 121, 166, 162, 236, 89	MUC_vs_LGG_MUC		3.11682475599183	NA	2.8716106881905001	0.261863024942994	0.341427190666137	0.74618198258229396	0.207792457284853	8.8067333800278896E-2	0.852074770026167	0.14232772435897401	0.851335253765946	FALSE
Abyssalbus	188, 309, 289, 188, 324, 154, 181	177, 194, 176, 162, 189, 183	373, 290, 215, 238, 172, 175, 201	252, 208, 121, 166, 162, 236, 89	L156_4_MUC_vs_LGG_MUC			3.1438455559836198	2.8565716337943199	-0.270288705724639	0.394652469502948	-0.64920449736714303	0.238961240707677	0.20976536415014699	0.996887191575157	0.18754552738927699	0.993156270252374	FALSE
Abyssibius	68, 88, 86, 84, 118, 85, 96	91, 73, 68, 80, 80, 83	104, 102, 50, 102, 92, 65, 81	93, 103, 80, 100, 103, 131, 51	NC_vs_MUC	2.08685901452192	1.75707852562659	NA	NA	-0.339127216367565	0.437030260864395	-0.75347244517143097	0.200893050543393	7.3458212161704894E-2	0.683263042436636	0.101494208916084	0.710811390148678	FALSE
Abyssibius	68, 88, 86, 84, 118, 85, 96	91, 73, 68, 80, 80, 83	104, 102, 50, 102, 92, 65, 81	93, 103, 80, 100, 103, 131, 51	NC_vs_L156_4_MUC	2.10341183278545		1.7813042905343699	NA	-0.307712400454028	0.438304408602815	-0.64497480661550599	0.252232279214601	0.14795873239924101	0.891001794177722	0.171574519230769	0.88721257505516	FALSE
Abyssibius	68, 88, 86, 84, 118, 85, 96	91, 73, 68, 80, 80, 83	104, 102, 50, 102, 92, 65, 81	93, 103, 80, 100, 103, 131, 51	NC_vs_LGG_MUC	1.98259145519142		NA	1.5966044989794901	-0.332067020123618	0.400115715626178	-0.80119208595368796	0.169271165627621	7.0766522100212906E-2	0.974739009806055	8.9224577505827504E-2	0.940873832888771	FALSE
Abyssibius	68, 88, 86, 84, 118, 85, 96	91, 73, 68, 80, 80, 83	104, 102, 50, 102, 92, 65, 81	93, 103, 80, 100, 103, 131, 51	MUC_vs_L156_4_MUC		1.87286358164079	1.8895316661728201	NA	-0.0320070461700581	0.443335838932727	-9.2105617800233505E-2	0.464285729190488	0.68704738330253601	0.999290587707401	0.70752294580419595	0.991452585407086	FALSE
Abyssibius	68, 88, 86, 84, 118, 85, 96	91, 73, 68, 80, 80, 83	104, 102, 50, 102, 92, 65, 81	93, 103, 80, 100, 103, 131, 51	MUC_vs_LGG_MUC		1.75752727684196	NA	1.6733371946050499	0.0295165367331149	0.387367237726252	9.1301604845144504E-2	0.462337683632515	0.82549415281654503	1	0.79163024475524502	1	FALSE
Abyssibius	68, 88, 86, 84, 118, 85, 96	91, 73, 68, 80, 80, 83	104, 102, 50, 102, 92, 65, 81	93, 103, 80, 100, 103, 131, 51	L156_4_MUC_vs_LGG_MUC			1.7314196003350999	1.6579900643901	-0.0704217494842361	0.414345290861204	-0.178785953591348	0.416666715107143	0.65851079799832701	1	0.71081912878787901	1	FALSE
Abyssicoccus	73, 237, 186, 85, 245, 123, 84	76, 88, 80, 117, 112, 134	146, 165, 68, 105, 97, 104, 137	140, 94, 53, 82, 87, 83, 41	NC_vs_MUC	1.80306296749166	2.19682733318264	NA	NA	0.365754878394524	0.456580898894284	0.71604416565080597	0.207127133065588	9.8406475945307395E-2	0.797367088744588	9.0353656759906698E-2	0.64884072195199	FALSE
Abyssicoccus	73, 237, 186, 85, 245, 123, 84	76, 88, 80, 117, 112, 134	146, 165, 68, 105, 97, 104, 137	140, 94, 53, 82, 87, 83, 41	NC_vs_L156_4_MUC	1.82667868326342		2.2797709123227099	NA	0.514452548615685	0.671895406284785	0.74242984012394797	0.195991290680798	6.7086817940271104E-2	0.634849112060989	6.1325393356643297E-2	0.489466779507615	FALSE
Abyssicoccus	73, 237, 186, 85, 245, 123, 84	76, 88, 80, 117, 112, 134	146, 165, 68, 105, 97, 104, 137	140, 94, 53, 82, 87, 83, 41	NC_vs_LGG_MUC	1.69952748959403		NA	1.97886209154901	0.229753981961261	0.436698365459086	0.47919079948558602	0.294270973293744	0.262985825415542	0.995694997929695	0.23953780594405599	0.959965515363562	FALSE
Abyssicoccus	73, 237, 186, 85, 245, 123, 84	76, 88, 80, 117, 112, 134	146, 165, 68, 105, 97, 104, 137	140, 94, 53, 82, 87, 83, 41	MUC_vs_L156_4_MUC		2.31235191026711	2.36257725049221	NA	-0.158223499463021	0.645909323502746	-0.22794802509746101	0.41425393406783	0.51710511002423798	1	0.57555270250582802	0.99837792088714	FALSE
Abyssicoccus	73, 237, 186, 85, 245, 123, 84	76, 88, 80, 117, 112, 134	146, 165, 68, 105, 97, 104, 137	140, 94, 53, 82, 87, 83, 41	MUC_vs_LGG_MUC		2.19477105785515	NA	2.0384138629905002	0.118174781046552	0.448153634952869	0.26429947972828399	0.3567709215136	0.48656424411521798	0.999219931432666	0.50722064393939403	0.999167162758219	FALSE
Abyssicoccus	73, 237, 186, 85, 245, 123, 84	76, 88, 80, 117, 112, 134	146, 165, 68, 105, 97, 104, 137	140, 94, 53, 82, 87, 83, 41	L156_4_MUC_vs_LGG_MUC			2.19867208233675	2.0317691114921899	-0.269313634560156	0.573935107610734	-0.42619202615344898	0.329870238042035	0.24461004376832299	0.998952052189179	0.39349322552447602	0.998536773670408	FALSE
Acadevirus	0, 0, 0, 2, 1, 1, 5	0, 0, 0, 0, 0, 0	0, 0, 0, 1, 0, 0, 0	1, 0, 1, 0, 1, 0, 0	NC_vs_MUC	-5.26261228802509	-6.19368973559742	NA	NA	-0.795657358139549	4.15222673128117	-0.162780759263948	0.409799593104922	0.57730056067703905	0.979971802696356	0.57169653263403297	0.974711580668536	FALSE
Acadevirus	0, 0, 0, 2, 1, 1, 5	0, 0, 0, 0, 0, 0	0, 0, 0, 1, 0, 0, 0	1, 0, 1, 0, 1, 0, 0	NC_vs_L156_4_MUC	-5.35093303031564		-4.7404550184135701	NA	0.824519100008976	3.7412523239023	0.17145942690131399	0.408482182172915	0.55248654530631902	0.967695484767824	0.50780339452214496	0.922338002191562	FALSE
Acadevirus	0, 0, 0, 2, 1, 1, 5	0, 0, 0, 0, 0, 0	0, 0, 0, 1, 0, 0, 0	1, 0, 1, 0, 1, 0, 0	NC_vs_LGG_MUC	-5.50980279306775		NA	-7.1282683859953702	-1.25221595453182	3.94523723415573	-0.26795050303595003	0.343750097859492	0.500132913960602	0.999344860261979	0.45427229020978999	0.997586466182369	FALSE
Acadevirus	0, 0, 0, 2, 1, 1, 5	0, 0, 0, 0, 0, 0	0, 0, 0, 1, 0, 0, 0	1, 0, 1, 0, 1, 0, 0	MUC_vs_L156_4_MUC		-6.18816600261403	-4.7355250930849397	NA	-1.64878522739808	3.87844766756041	-0.34530676849226799	0.327394290354823	0.39415134062279	0.960528411876441	0.356115238927739	0.881193512464088	FALSE
Acadevirus	0, 0, 0, 2, 1, 1, 5	0, 0, 0, 0, 0, 0	0, 0, 0, 1, 0, 0, 0	1, 0, 1, 0, 1, 0, 0	MUC_vs_LGG_MUC		-6.40670965727681	NA	-6.7406710610338196	0.382974081223448	4.09644155626363	0.100210152230346	0.453125026725783	0.69469760997889496	0.985274239591184	0.70589306526806495	0.976482825872869	FALSE
Acadevirus	0, 0, 0, 2, 1, 1, 5	0, 0, 0, 0, 0, 0	0, 0, 0, 1, 0, 0, 0	1, 0, 1, 0, 1, 0, 0	L156_4_MUC_vs_LGG_MUC			-4.7386535903903697	-6.7038650271651203	-1.99789163359322	3.98056229193341	-0.44850848241511199	0.280519633363839	0.313347934586784	0.974154248002502	0.30887601981351998	0.955513216681828	FALSE
Acadianvirus	0, 0, 1, 0, 7, 0, 0	8, 0, 1, 1, 1, 0	1, 4, 2, 0, 0, 2, 3	1, 3, 1, 0, 3, 2, 0	NC_vs_MUC	-3.87731036027243	-3.84151830395871	NA	NA	0.0389091997157838	3.08395850209691	1.32036977462622E-2	0.488839290350574	0.77220307627523699	1	0.78895323426573405	0.99769966482374	FALSE
Acadianvirus	0, 0, 1, 0, 7, 0, 0	8, 0, 1, 1, 1, 0	1, 4, 2, 0, 0, 2, 3	1, 3, 1, 0, 3, 2, 0	NC_vs_L156_4_MUC	-4.02355163204031		-5.6975563659310904	NA	-1.53633183448031	3.5179067310631	-0.36029596765534699	0.31403126961385	0.39299216484059402	0.980714307437342	0.364551464160839	0.973774764570482	FALSE
Acadianvirus	0, 0, 1, 0, 7, 0, 0	8, 0, 1, 1, 1, 0	1, 4, 2, 0, 0, 2, 3	1, 3, 1, 0, 3, 2, 0	NC_vs_LGG_MUC	-4.0237442990926		NA	-4.6971812284889598	-0.527731591244809	3.39620180345306	-0.12918293523355801	0.429687540537985	0.75505360196460203	1	0.71417905011655003	1	FALSE
Acadianvirus	0, 0, 1, 0, 7, 0, 0	8, 0, 1, 1, 1, 0	1, 4, 2, 0, 0, 2, 3	1, 3, 1, 0, 3, 2, 0	MUC_vs_L156_4_MUC		-3.71663268998971	-5.6956654184260502	NA	1.58845042550437	3.86288652761404	0.31270378015661598	0.327394290354823	0.391468593949578	0.990313038371514	0.37150804924242398	0.993355067586846	FALSE
Acadianvirus	0, 0, 1, 0, 7, 0, 0	8, 0, 1, 1, 1, 0	1, 4, 2, 0, 0, 2, 3	1, 3, 1, 0, 3, 2, 0	MUC_vs_LGG_MUC		-3.87888105118844	NA	-4.6492774368712801	0.425430145562322	3.39151516071946	0.111914391116312	0.45572919188353	0.73026859620608997	1	0.70362580128205099	0.998341147488875	FALSE
Acadianvirus	0, 0, 1, 0, 7, 0, 0	8, 0, 1, 1, 1, 0	1, 4, 2, 0, 0, 2, 3	1, 3, 1, 0, 3, 2, 0	L156_4_MUC_vs_LGG_MUC			-5.89603884685586	-4.5010759939137497	1.49697268842617	3.99300638327864	0.30595124067345902	0.341145933187038	0.486719055745859	1	0.42463395979021001	0.996279044186058	FALSE
Acajnonavirus	1, 0, 1, 1, 0, 1, 0	2, 1, 0, 0, 0, 0	0, 0, 0, 3, 1, 0, 2	0, 0, 0, 0, 1, 1, 1	NC_vs_MUC	-5.28782584214647	-5.02598599894248	NA	NA	0.18583855780965	4.17781919401906	3.39468693657572E-2	0.475446438790824	0.76823488667738304	0.996472812527025	0.72715435606060597	0.983626303309961	FALSE
Acajnonavirus	1, 0, 1, 1, 0, 1, 0	2, 1, 0, 0, 0, 0	0, 0, 0, 3, 1, 0, 2	0, 0, 0, 0, 1, 1, 1	NC_vs_L156_4_MUC	-5.30588390822975		-5.1930768068211099	NA	-0.079410254707323	3.66288041103848	-1.6652427993327699E-2	0.491071432279793	0.72168417635823401	0.984942936306502	0.718690814393939	0.962632677544797	FALSE
Acajnonavirus	1, 0, 1, 1, 0, 1, 0	2, 1, 0, 0, 0, 0	0, 0, 0, 3, 1, 0, 2	0, 0, 0, 0, 1, 1, 1	NC_vs_LGG_MUC	-5.38891030124441		NA	-5.7287282370253001	-0.123481431809893	4.14996902006517	-2.0710612087138699E-2	0.492187504416227	0.71748634082635598	1	0.75951522435897401	0.994726739790616	FALSE
Acajnonavirus	1, 0, 1, 1, 0, 1, 0	2, 1, 0, 0, 0, 0	0, 0, 0, 3, 1, 0, 2	0, 0, 0, 0, 1, 1, 1	MUC_vs_L156_4_MUC		-4.91955181278571	-5.1840293274744402	NA	0.256591586678212	3.5482912229034	6.4556977250506298E-2	0.464285729190488	0.73768991267821005	0.998180596602392	0.73467548076923095	0.993965758600879	FALSE
Acajnonavirus	1, 0, 1, 1, 0, 1, 0	2, 1, 0, 0, 0, 0	0, 0, 0, 3, 1, 0, 2	0, 0, 0, 0, 1, 1, 1	MUC_vs_LGG_MUC		-5.22830829761539	NA	-5.5758165422726202	0.172297836963171	4.22699847504932	4.2738193287235202E-2	0.480519491488215	0.760711632388963	0.998455192675196	0.75404283216783197	0.992930029585814	FALSE
Acajnonavirus	1, 0, 1, 1, 0, 1, 0	2, 1, 0, 0, 0, 0	0, 0, 0, 3, 1, 0, 2	0, 0, 0, 0, 1, 1, 1	L156_4_MUC_vs_LGG_MUC			-5.1867038774272904	-5.4847640772489301	-0.162210406382215	3.72027365131228	-4.1121600340182397E-2	0.470129886983215	0.72219606157014404	1	0.75348739801864795	0.996840740639569	FALSE
Acaryochloris	372, 258, 421, 290, 473, 393, 242	254, 289, 324, 323, 408, 358	455, 316, 292, 281, 275, 298, 323	350, 300, 167, 271, 298, 339, 201	NC_vs_MUC	3.63259612330779	3.65191123967957	NA	NA	0.0359155815602428	0.286794951005339	0.143695680560885	0.435267884478093	0.67704731170736898	0.999861548311969	0.68383504516316995	0.996714354611186	FALSE
Acaryochloris	372, 258, 421, 290, 473, 393, 242	254, 289, 324, 323, 408, 358	455, 316, 292, 281, 275, 298, 323	350, 300, 167, 271, 298, 339, 201	NC_vs_L156_4_MUC	3.65944990681064		3.8104163103249902	NA	0.145288746189555	0.258135362892277	0.50152432985070095	0.290178677167977	0.27313287375836698	0.891309498627259	0.19289954836829801	0.744055460518671	FALSE
Acaryochloris	372, 258, 421, 290, 473, 393, 242	254, 289, 324, 323, 408, 358	455, 316, 292, 281, 275, 298, 323	350, 300, 167, 271, 298, 339, 201	NC_vs_LGG_MUC	3.53195454014926		NA	3.6467552264969498	0.119639147547836	0.239995044037825	0.464124436327084	0.257143035835365	0.19507995771469999	0.996655172712633	0.198818108974359	0.924612607924607	FALSE
Acaryochloris	372, 258, 421, 290, 473, 393, 242	254, 289, 324, 323, 408, 358	455, 316, 292, 281, 275, 298, 323	350, 300, 167, 271, 298, 339, 201	MUC_vs_L156_4_MUC		3.76723671636776	3.8892939953506001	NA	-0.0989444615308113	0.300764207194963	-0.31938710220370298	0.365256184780613	0.53320302524170504	0.9963778033571	0.43032943618881098	0.976277855148936	FALSE
Acaryochloris	372, 258, 421, 290, 473, 393, 242	254, 289, 324, 323, 408, 358	455, 316, 292, 281, 275, 298, 323	350, 300, 167, 271, 298, 339, 201	MUC_vs_LGG_MUC		3.63597825978905	NA	3.7200863288146202	-0.0896357445923082	0.288294116682889	-0.29375954827702799	0.35937508629901	0.47815516630694399	0.998159517061443	0.436853511072261	0.976420671586463	FALSE
Acaryochloris	372, 258, 421, 290, 473, 393, 242	254, 289, 324, 323, 408, 358	455, 316, 292, 281, 275, 298, 323	350, 300, 167, 271, 298, 339, 201	L156_4_MUC_vs_LGG_MUC			3.7454806912243601	3.6978057657043699	-0.0201194957408619	0.255476222211127	-7.6766171453029899E-2	0.46875001772985	0.83558918975447105	1	0.78471918706293697	1	FALSE
Acetilactobacillus	30, 22, 45, 26, 30, 47, 17	21, 23, 40, 30, 34, 27	93, 41, 37, 56, 26, 37, 34	40, 28, 18, 17, 27, 20, 10	NC_vs_MUC	-0.0183606793632816	0.684635822277883	NA	NA	0.741287240018108	0.751837256902618	1.04872213347875	0.106904657090912	2.2093144913113202E-2	0.435396519306494	1.91715836247086E-2	0.274150379238591	FALSE
Acetilactobacillus	30, 22, 45, 26, 30, 47, 17	21, 23, 40, 30, 34, 27	93, 41, 37, 56, 26, 37, 34	40, 28, 18, 17, 27, 20, 10	NC_vs_L156_4_MUC	0.0000189684467937212		0.23027499542555099	NA	0.274352309396791	0.684764126286478	0.34941691445197898	0.345211652056547	0.40363152193150198	0.908659384084084	0.41001966783216798	0.856704042709428	FALSE
Acetilactobacillus	30, 22, 45, 26, 30, 47, 17	21, 23, 40, 30, 34, 27	93, 41, 37, 56, 26, 37, 34	40, 28, 18, 17, 27, 20, 10	NC_vs_LGG_MUC	-0.0873431278286905		NA	0.15279791604434201	0.318549698432587	0.650622865910334	0.421328195394023	0.314285835404987	0.34602144372879301	0.997854080288096	0.357817963286713	0.952225872500045	FALSE
Acetilactobacillus	30, 22, 45, 26, 30, 47, 17	21, 23, 40, 30, 34, 27	93, 41, 37, 56, 26, 37, 34	40, 28, 18, 17, 27, 20, 10	MUC_vs_L156_4_MUC		0.82282093400435	0.322930927037339	NA	0.536193072156909	0.689177934401732	0.69713016097629499	0.216035808007008	7.9608431493514195E-2	0.933633395640479	0.112675735722611	0.929043418776665	FALSE
Acetilactobacillus	30, 22, 45, 26, 30, 47, 17	21, 23, 40, 30, 34, 27	93, 41, 37, 56, 26, 37, 34	40, 28, 18, 17, 27, 20, 10	MUC_vs_LGG_MUC		0.68004971206334	NA	0.20694150613470799	0.469548930393653	0.671680550108958	0.68073751890820899	0.208333583183134	9.6144097763507394E-2	0.847021994153756	0.13456985722610701	0.831545479141858	FALSE
Acetilactobacillus	30, 22, 45, 26, 30, 47, 17	21, 23, 40, 30, 34, 27	93, 41, 37, 56, 26, 37, 34	40, 28, 18, 17, 27, 20, 10	L156_4_MUC_vs_LGG_MUC			0.164156391126975	0.17220167991473401	0.0249195605880761	0.624715667350815	3.4855318264718202E-2	0.485714293752376	0.78232335253115903	1	0.74953562062937096	0.998936378307008	FALSE
Acetivibrio	1767, 2530, 2458, 1599, 3129, 2266, 1420	2235, 1640, 2743, 2831, 2207, 2266	3308, 2066, 1784, 2243, 1481, 2403, 2242	2891, 2741, 1284, 1720, 2186, 2258, 1266	NC_vs_MUC	6.43253840810691	6.4030343894244	NA	NA	-0.0465856126485491	0.312946100570897	-0.140878728724146	0.424107175111289	0.65430909873949195	1	0.70271525349650399	1	FALSE
Acetivibrio	1767, 2530, 2458, 1599, 3129, 2266, 1420	2235, 1640, 2743, 2831, 2207, 2266	3308, 2066, 1784, 2243, 1481, 2403, 2242	2891, 2741, 1284, 1720, 2186, 2258, 1266	NC_vs_L156_4_MUC	6.45405366617676		6.3393214792124004	NA	-0.129278658323491	0.279494107264286	-0.430369099976676	0.291759569620471	0.245542032572381	0.997273899247631	0.23778500145687601	0.993060010128494	FALSE
Acetivibrio	1767, 2530, 2458, 1599, 3129, 2266, 1420	2235, 1640, 2743, 2831, 2207, 2266	3308, 2066, 1784, 2243, 1481, 2403, 2242	2891, 2741, 1284, 1720, 2186, 2258, 1266	NC_vs_LGG_MUC	6.34038630098508		NA	6.44024293796243	0.0711980186088308	0.322195619616818	0.227735844789516	0.412987063434108	0.49121757014189099	1	0.54117497086247102	0.999166417997587	FALSE
Acetivibrio	1767, 2530, 2458, 1599, 3129, 2266, 1420	2235, 1640, 2743, 2831, 2207, 2266	3308, 2066, 1784, 2243, 1481, 2403, 2242	2891, 2741, 1284, 1720, 2186, 2258, 1266	MUC_vs_L156_4_MUC		6.50618345557573	6.4237534076436598	NA	0.0798636387813625	0.332079457691139	0.24327333213867899	0.398663740787046	0.56861154418022897	1	0.61265297202797198	1	FALSE
Acetivibrio	1767, 2530, 2458, 1599, 3129, 2266, 1420	2235, 1640, 2743, 2831, 2207, 2266	3308, 2066, 1784, 2243, 1481, 2403, 2242	2891, 2741, 1284, 1720, 2186, 2258, 1266	MUC_vs_LGG_MUC		6.39059067867911	NA	6.5144485682147204	-0.131870364755225	0.414185269986541	-0.33206758228255201	0.3567709215136	0.35676470848022002	1	0.34824810606060602	0.993557605395068	FALSE
Acetivibrio	1767, 2530, 2458, 1599, 3129, 2266, 1420	2235, 1640, 2743, 2831, 2207, 2266	3308, 2066, 1784, 2243, 1481, 2403, 2242	2891, 2741, 1284, 1720, 2186, 2258, 1266	L156_4_MUC_vs_LGG_MUC			6.2844913360143497	6.5281728359179603	0.190295290980328	0.372661319763697	0.59738169013889697	0.268229333495862	0.13720320052555801	1	0.115876311188811	0.98471932028669	FALSE
Acetoanaerobium	315, 501, 367, 240, 614, 416, 206	309, 296, 434, 437, 388, 344	714, 416, 357, 380, 256, 378, 440	414, 490, 264, 287, 386, 420, 170	NC_vs_MUC	3.93888525444569	3.99290561538562	NA	NA	0.0484315337483654	0.395037125035195	0.10766889963175	0.443207150731342	0.57495118983721605	1	0.63479294143356602	0.999693792797241	FALSE
Acetoanaerobium	315, 501, 367, 240, 614, 416, 206	309, 296, 434, 437, 388, 344	714, 416, 357, 380, 256, 378, 440	414, 490, 264, 287, 386, 420, 170	NC_vs_L156_4_MUC	3.97328877838555		3.7094522199594899	NA	-0.174145210665174	0.425147063439873	-0.374117389788722	0.375000055360571	0.514412253709981	1	0.53867096445221496	1	FALSE
Acetoanaerobium	315, 501, 367, 240, 614, 416, 206	309, 296, 434, 437, 388, 344	714, 416, 357, 380, 256, 378, 440	414, 490, 264, 287, 386, 420, 170	NC_vs_LGG_MUC	3.83374171837828		NA	3.7885887867204802	-0.00533993536247923	0.320594309905473	-1.5138293807864E-2	0.492187504416227	0.85447173378878005	1	0.86467438811188801	1	FALSE
Acetoanaerobium	315, 501, 367, 240, 614, 416, 206	309, 296, 434, 437, 388, 344	714, 416, 357, 380, 256, 378, 440	414, 490, 264, 287, 386, 420, 170	MUC_vs_L156_4_MUC		4.09484813233162	3.7936701546429101	NA	0.255228396542338	0.538667867789462	0.45247832216929401	0.329621460525458	0.30552398888610099	1	0.37131683420745898	1	FALSE
Acetoanaerobium	315, 501, 367, 240, 614, 416, 206	309, 296, 434, 437, 388, 344	714, 416, 357, 380, 256, 378, 440	414, 490, 264, 287, 386, 420, 170	MUC_vs_LGG_MUC		3.96804703191627	NA	3.8507382593627399	0.0574352982357356	0.398689839007875	0.12639398168080901	0.441558474869782	0.61685085362252501	1	0.76470534673659696	1	FALSE
Acetoanaerobium	315, 501, 367, 240, 614, 416, 206	309, 296, 434, 437, 388, 344	714, 416, 357, 380, 256, 378, 440	414, 490, 264, 287, 386, 420, 170	L156_4_MUC_vs_LGG_MUC			3.6551418598099001	3.84597899036961	0.153636974510759	0.444913875098806	0.30159929301267202	0.379220851331365	0.51703046925554297	1	0.42656432109557102	1	FALSE
Acetobacter	1302, 1138, 1460, 988, 1310, 1181, 1072	963, 937, 1017, 1085, 1025, 1168	1367, 1377, 894, 1270, 909, 929, 1135	1255, 1166, 547, 808, 861, 1198, 681	NC_vs_MUC	5.41193349337865	5.46545077462439	NA	NA	0.0919997057547945	0.223235395789841	0.40052060662880001	0.316258439701996	0.22544336629617601	0.972508681829074	0.30230186480186499	0.941445738433664	FALSE
Acetobacter	1302, 1138, 1460, 988, 1310, 1181, 1072	963, 937, 1017, 1085, 1025, 1168	1367, 1377, 894, 1270, 909, 929, 1135	1255, 1166, 547, 808, 861, 1198, 681	NC_vs_L156_4_MUC	5.4420195459943		5.5761252464462103	NA	0.188270507315997	0.256612012784808	0.71768732531014401	0.19821845903236	7.2877373067381901E-2	0.641812482665832	7.1591819638694598E-2	0.501945493610959	FALSE
Acetobacter	1302, 1138, 1460, 988, 1310, 1181, 1072	963, 937, 1017, 1085, 1025, 1168	1367, 1377, 894, 1270, 909, 929, 1135	1255, 1166, 547, 808, 861, 1198, 681	NC_vs_LGG_MUC	5.30590650375468		NA	5.32848552401963	0.0319672021711543	0.179028290138604	0.15714871530021701	0.428571469565685	0.41479717340581002	0.999483991667598	0.64121685606060597	0.988870475010042	FALSE
Acetobacter	1302, 1138, 1460, 988, 1310, 1181, 1072	963, 937, 1017, 1085, 1025, 1168	1367, 1377, 894, 1270, 909, 929, 1135	1255, 1166, 547, 808, 861, 1198, 681	MUC_vs_L156_4_MUC		5.57374554074722	5.6565722917221199	NA	-0.0728804252396333	0.204811831543714	-0.36365150810143898	0.337053647123919	0.34522635485508701	0.994555986334726	0.31179887820512803	0.950424198042338	FALSE
Acetobacter	1302, 1138, 1460, 988, 1310, 1181, 1072	963, 937, 1017, 1085, 1025, 1168	1367, 1377, 894, 1270, 909, 929, 1135	1255, 1166, 547, 808, 861, 1198, 681	MUC_vs_LGG_MUC		5.44570097928428	NA	5.4050934215685604	0.0425583376920446	0.143111012525796	0.27814108728156101	0.369791745605842	0.480762108370278	0.996788197328082	0.53464634324009297	0.991074689228438	FALSE
Acetobacter	1302, 1138, 1460, 988, 1310, 1181, 1072	963, 937, 1017, 1085, 1025, 1168	1367, 1377, 894, 1270, 909, 929, 1135	1255, 1166, 547, 808, 861, 1198, 681	L156_4_MUC_vs_LGG_MUC			5.5184677057758202	5.3917621068440402	-0.133956796032382	0.161340767547356	-0.74326788437372704	0.213541907655308	0.116921137235342	0.972876202807846	0.128869828088578	0.961759045471112	FALSE
Acetobacterium	1637, 2074, 2307, 1701, 2406, 2084, 1388	2451, 1371, 2332, 2447, 1883, 2151	2827, 2127, 1736, 2457, 1642, 2265, 2019	2620, 2403, 1207, 1661, 1849, 2187, 1512	NC_vs_MUC	6.35282381080663	6.38062864821138	NA	NA	-0.0151940989952202	0.26116804959328	-6.9553910498542204E-2	0.469933197328667	0.88461340030811297	1	0.89037459935897401	1	FALSE
Acetobacterium	1637, 2074, 2307, 1701, 2406, 2084, 1388	2451, 1371, 2332, 2447, 1883, 2151	2827, 2127, 1736, 2457, 1642, 2265, 2019	2620, 2403, 1207, 1661, 1849, 2187, 1512	NC_vs_L156_4_MUC	6.38209497197524		6.2426206555952799	NA	-0.183332555492089	0.222952801082275	-0.81844592975461095	0.202672795927795	5.3076809228196603E-2	0.792070960322136	7.85575101981352E-2	0.820559730428009	FALSE
Acetobacterium	1637, 2074, 2307, 1701, 2406, 2084, 1388	2451, 1371, 2332, 2447, 1883, 2151	2827, 2127, 1736, 2457, 1642, 2265, 2019	2620, 2403, 1207, 1661, 1849, 2187, 1512	NC_vs_LGG_MUC	6.26275509656307		NA	6.3553958541372904	0.0261514078980731	0.358457369714211	7.6063484762233305E-2	0.463541687380826	0.88097351364460796	1	0.80537041083916105	1	FALSE
Acetobacterium	1637, 2074, 2307, 1701, 2406, 2084, 1388	2451, 1371, 2332, 2447, 1883, 2151	2827, 2127, 1736, 2457, 1642, 2265, 2019	2620, 2403, 1207, 1661, 1849, 2187, 1512	MUC_vs_L156_4_MUC		6.48374843418257	6.3286352508576904	NA	0.183861570560327	0.223088143843162	0.78461272798473702	0.200893050543393	4.9068050311070699E-2	0.916005267955696	7.6180980477855501E-2	0.933036410648236	FALSE
Acetobacterium	1637, 2074, 2307, 1701, 2406, 2084, 1388	2451, 1371, 2332, 2447, 1883, 2151	2827, 2127, 1736, 2457, 1642, 2265, 2019	2620, 2403, 1207, 1661, 1849, 2187, 1512	MUC_vs_LGG_MUC		6.37198431363144	NA	6.4494826425519802	-0.0356948426170707	0.351647060902724	-8.7442314491425005E-2	0.457142881415775	0.86167745873394996	1	0.713933202214452	1	FALSE
Acetobacterium	1637, 2074, 2307, 1701, 2406, 2084, 1388	2451, 1371, 2332, 2447, 1883, 2151	2827, 2127, 1736, 2457, 1642, 2265, 2019	2620, 2403, 1207, 1661, 1849, 2187, 1512	L156_4_MUC_vs_LGG_MUC			6.1830602637104501	6.4177965470109601	0.230482558188017	0.323330571608806	0.64530291661288197	0.290909233375191	0.19185120817995799	1	0.22456840034965	0.999983488395309	FALSE
Acetohalobium	121, 187, 163, 105, 291, 188, 88	181, 128, 129, 162, 148, 165	169, 152, 88, 133, 81, 133, 145	173, 115, 78, 69, 103, 185, 55	NC_vs_MUC	2.15221801458444	2.37557583163375	NA	NA	0.114027504812249	0.510669005013431	0.20180411060218401	0.415178607690366	0.62339671609505098	1	0.58587376165501204	0.999548743661062	FALSE
Acetohalobium	121, 187, 163, 105, 291, 188, 88	181, 128, 129, 162, 148, 165	169, 152, 88, 133, 81, 133, 145	173, 115, 78, 69, 103, 185, 55	NC_vs_L156_4_MUC	2.19387591515394		2.4944995458974399	NA	0.36541461992678	0.598823256696842	0.57691414969590704	0.233853160189439	0.13875890567295901	0.816591145334151	0.12175389714452201	0.659329991925815	FALSE
Acetohalobium	121, 187, 163, 105, 291, 188, 88	181, 128, 129, 162, 148, 165	169, 152, 88, 133, 81, 133, 145	173, 115, 78, 69, 103, 185, 55	NC_vs_LGG_MUC	2.06861506850766		NA	2.5186911978339199	0.451842176320834	0.483458334566485	0.84180845186808795	0.187013276350434	4.8821344645211803E-2	0.976718635545913	6.6306089743589702E-2	0.83775390769741	FALSE
Acetohalobium	121, 187, 163, 105, 291, 188, 88	181, 128, 129, 162, 148, 165	169, 152, 88, 133, 81, 133, 145	173, 115, 78, 69, 103, 185, 55	MUC_vs_L156_4_MUC		2.48115190434236	2.5800455915121798	NA	-0.246481116005215	0.487761166451484	-0.50024217077372801	0.322939950052642	0.23030853223588399	0.977440027891909	0.31169416520978999	0.939245634607549	FALSE
Acetohalobium	121, 187, 163, 105, 291, 188, 88	181, 128, 129, 162, 148, 165	169, 152, 88, 133, 81, 133, 145	173, 115, 78, 69, 103, 185, 55	MUC_vs_LGG_MUC		2.35503575188792	NA	2.5910254355409301	-0.296274309294296	0.376772514559737	-0.77348183319098496	0.176623689155896	5.46792938274058E-2	0.735752625328023	6.4066142191142206E-2	0.560544185923814	FALSE
Acetohalobium	121, 187, 163, 105, 291, 188, 88	181, 128, 129, 162, 148, 165	169, 152, 88, 133, 81, 133, 145	173, 115, 78, 69, 103, 185, 55	L156_4_MUC_vs_LGG_MUC			2.44076938919196	2.5820258996180199	0.100911563400835	0.456679550008429	0.20180642685091199	0.415584464435902	0.66880706361198405	1	0.58304195804195802	1	FALSE
Acetomicrobium	109, 132, 90, 84, 108, 84, 65	67, 43, 94, 60, 52, 50	81, 81, 67, 97, 118, 130, 101	144, 81, 62, 44, 102, 123, 80	NC_vs_MUC	2.09465068707049	1.82727198933446	NA	NA	-0.108532663125783	0.675662983962087	-0.126990014571886	0.440979980197647	0.79378721771269101	1	0.74722282925407901	1	FALSE
Acetomicrobium	109, 132, 90, 84, 108, 84, 65	67, 43, 94, 60, 52, 50	81, 81, 67, 97, 118, 130, 101	144, 81, 62, 44, 102, 123, 80	NC_vs_L156_4_MUC	2.09152330050816		1.8389126331345	NA	-0.129974898429074	0.630981515259166	-0.19482006203965299	0.412026763583972	0.72389322707120995	1	0.62688938665501204	1	FALSE
Acetomicrobium	109, 132, 90, 84, 108, 84, 65	67, 43, 94, 60, 52, 50	81, 81, 67, 97, 118, 130, 101	144, 81, 62, 44, 102, 123, 80	NC_vs_LGG_MUC	1.98027014154245		NA	1.1253896986929199	-0.707473110654008	0.668815444557238	-1.0244671879049401	0.148437892946249	4.2178769554210897E-2	0.984099958109425	5.7100451631701597E-2	0.966836968474759	FALSE
Acetomicrobium	109, 132, 90, 84, 108, 84, 65	67, 43, 94, 60, 52, 50	81, 81, 67, 97, 118, 130, 101	144, 81, 62, 44, 102, 123, 80	MUC_vs_L156_4_MUC		1.94893514825927	1.9261387826242999	NA	0.02419746020428	0.563392489614598	3.9947940046646403E-2	0.476614709019518	0.84771034265852796	1	0.87301955856643398	0.999878915393898	FALSE
Acetomicrobium	109, 132, 90, 84, 108, 84, 65	67, 43, 94, 60, 52, 50	81, 81, 67, 97, 118, 130, 101	144, 81, 62, 44, 102, 123, 80	MUC_vs_LGG_MUC		1.83110406961912	NA	1.2099293849998001	0.622581187525741	0.66429876095807	0.87450110913705603	0.171875325703784	4.3698518412079702E-2	0.717336052578083	6.1361815268065299E-2	0.731884677737468	FALSE
Acetomicrobium	109, 132, 90, 84, 108, 84, 65	67, 43, 94, 60, 52, 50	81, 81, 67, 97, 118, 130, 101	144, 81, 62, 44, 102, 123, 80	L156_4_MUC_vs_LGG_MUC			1.78149801376206	1.1832686653392499	-0.605765694496754	0.606079748088288	-0.98658400701419802	0.161039313661114	4.6269617170818497E-2	0.887384426859958	6.0678904428904397E-2	0.858202679303947	FALSE
Acholeplasma	209, 407, 311, 138, 503, 444, 176	259, 280, 322, 384, 304, 335	545, 322, 285, 365, 167, 298, 490	318, 336, 217, 248, 316, 337, 186	NC_vs_MUC	3.63888680135641	3.72063259150463	NA	NA	0.0894668557768838	0.439831031802986	0.20047506600196699	0.378619206990508	0.63374575904956798	1	0.45194584061771598	0.974085562004994	FALSE
Acholeplasma	209, 407, 311, 138, 503, 444, 176	259, 280, 322, 384, 304, 335	545, 322, 285, 365, 167, 298, 490	318, 336, 217, 248, 316, 337, 186	NC_vs_L156_4_MUC	3.67119380399793		3.3721463431019099	NA	-0.261068611741524	0.562727585874105	-0.36747901645189202	0.426339316977051	0.43695886652191201	1	0.70496885926573405	1	FALSE
Acholeplasma	209, 407, 311, 138, 503, 444, 176	259, 280, 322, 384, 304, 335	545, 322, 285, 365, 167, 298, 490	318, 336, 217, 248, 316, 337, 186	NC_vs_LGG_MUC	3.53778371334101		NA	3.5627856582147701	0.0392539166839612	0.199817816608166	0.19457911484932	0.418181865446157	0.52028433752235903	1	0.57127768065268103	0.987723241425957	FALSE
Acholeplasma	209, 407, 311, 138, 503, 444, 176	259, 280, 322, 384, 304, 335	545, 322, 285, 365, 167, 298, 490	318, 336, 217, 248, 316, 337, 186	MUC_vs_L156_4_MUC		3.82253183769765	3.4498764915468301	NA	0.277808197291961	0.724407932971221	0.39497608301619402	0.3608018441099	0.34651181501192202	1	0.44253988199300698	1	FALSE
Acholeplasma	209, 407, 311, 138, 503, 444, 176	259, 280, 322, 384, 304, 335	545, 322, 285, 365, 167, 298, 490	318, 336, 217, 248, 316, 337, 186	MUC_vs_LGG_MUC		3.69832131779521	NA	3.64239786092095	0.0392308298604513	0.483427213395812	8.6587083217713301E-2	0.441558474869782	0.84303456673778099	1	0.71269485722610704	1	FALSE
Acholeplasma	209, 407, 311, 138, 503, 444, 176	259, 280, 322, 384, 304, 335	545, 322, 285, 365, 167, 298, 490	318, 336, 217, 248, 316, 337, 186	L156_4_MUC_vs_LGG_MUC			3.3174882039489102	3.6370835304975202	0.288774118000006	0.598339785240462	0.42404148440109501	0.402597459517892	0.33330291654487898	1	0.49422712703962701	1	FALSE
Achromobacter	2804, 2189, 3458, 2177, 3293, 2700, 2319	2084, 2233, 2152, 2275, 2943, 2859	2598, 2944, 1838, 2951, 2550, 2192, 2438	2725, 2599, 1355, 1809, 2431, 2815, 1384	NC_vs_MUC	6.59303856994757	6.5749470496652	NA	NA	0.0581320700797416	0.218260319746549	0.246333723522772	0.400890911239789	0.49351260685056803	0.998240103381552	0.53499235139860102	0.998477209552984	FALSE
Achromobacter	2804, 2189, 3458, 2177, 3293, 2700, 2319	2084, 2233, 2152, 2275, 2943, 2859	2598, 2944, 1838, 2951, 2550, 2192, 2438	2725, 2599, 1355, 1809, 2431, 2815, 1384	NC_vs_L156_4_MUC	6.61967695228557		6.7250758888985098	NA	0.134703456221315	0.198407895232218	0.68352572547403001	0.229910872632027	9.1842066162085095E-2	0.710588328367462	0.104130244755245	0.628649978715763	FALSE
Achromobacter	2804, 2189, 3458, 2177, 3293, 2700, 2319	2084, 2233, 2152, 2275, 2943, 2859	2598, 2944, 1838, 2951, 2550, 2192, 2438	2725, 2599, 1355, 1809, 2431, 2815, 1384	NC_vs_LGG_MUC	6.4886961026358		NA	6.5299196342641803	0.0750079720746575	0.195443333361453	0.34974728947154998	0.3567709215136	0.30409182276709501	1	0.36034018065268097	0.995544939218839	FALSE
Achromobacter	2804, 2189, 3458, 2177, 3293, 2700, 2319	2084, 2233, 2152, 2275, 2943, 2859	2598, 2944, 1838, 2951, 2550, 2192, 2438	2725, 2599, 1355, 1809, 2431, 2815, 1384	MUC_vs_L156_4_MUC		6.689943292638	6.7989031140016101	NA	-0.0911543487811572	0.217096501725806	-0.40873940070613202	0.337053647123919	0.375821680182997	0.995227451745557	0.33428030303030298	0.976627550907838	FALSE
Achromobacter	2804, 2189, 3458, 2177, 3293, 2700, 2319	2084, 2233, 2152, 2275, 2943, 2859	2598, 2944, 1838, 2951, 2550, 2192, 2438	2725, 2599, 1355, 1809, 2431, 2815, 1384	MUC_vs_LGG_MUC		6.55923193470751	NA	6.6074441701361604	-0.0229841489550466	0.20126198213679	-0.116395901463302	0.449350678121296	0.79667198409107398	1	0.70901624417249398	0.99900356507408	FALSE
Achromobacter	2804, 2189, 3458, 2177, 3293, 2700, 2319	2084, 2233, 2152, 2275, 2943, 2859	2598, 2944, 1838, 2951, 2550, 2192, 2438	2725, 2599, 1355, 1809, 2431, 2815, 1384	L156_4_MUC_vs_LGG_MUC			6.6628649418769701	6.5945113567886402	-0.0694725638921314	0.196488579447558	-0.33254910803000298	0.377604240246411	0.47450594159565801	1	0.52419325466200495	0.999400798541021	FALSE
Acidaminococcus	1819, 1609, 2482, 1553, 2304, 2091, 1554	1729, 1512, 2018, 2223, 1892, 1885	2417, 2106, 1554, 2398, 1770, 1699, 1832	2401, 2370, 1206, 1607, 1730, 1919, 1453	NC_vs_MUC	6.27282772569419	6.25664675509681	NA	NA	-0.0384770324596353	0.219373665411317	-0.16438184138916301	0.429844127577367	0.51648756616220604	0.999003263789372	0.68798259032634002	0.999991570367329	FALSE
Acidaminococcus	1819, 1609, 2482, 1553, 2304, 2091, 1554	1729, 1512, 2018, 2223, 1892, 1885	2417, 2106, 1554, 2398, 1770, 1699, 1832	2401, 2370, 1206, 1607, 1730, 1919, 1453	NC_vs_L156_4_MUC	6.3042345126537		6.2424192065126203	NA	-0.123948353469467	0.21332508439938	-0.52717508974146499	0.31403126961385	0.158597635400482	0.975163485784474	0.30016207750582802	0.985551959010198	FALSE
Acidaminococcus	1819, 1609, 2482, 1553, 2304, 2091, 1554	1729, 1512, 2018, 2223, 1892, 1885	2417, 2106, 1554, 2398, 1770, 1699, 1832	2401, 2370, 1206, 1607, 1730, 1919, 1453	NC_vs_LGG_MUC	6.18688947458384		NA	6.1547152870134099	-0.0475071861309049	0.25907270846744	-0.163060374679595	0.419270880177702	0.598641319221349	1	0.65339087995337997	1	FALSE
Acidaminococcus	1819, 1609, 2482, 1553, 2304, 2091, 1554	1729, 1512, 2018, 2223, 1892, 1885	2417, 2106, 1554, 2398, 1770, 1699, 1832	2401, 2370, 1206, 1607, 1730, 1919, 1453	MUC_vs_L156_4_MUC		6.36416359467074	6.3180933242773101	NA	0.0740550415534242	0.16624527484309	0.41635790779116899	0.331848630708704	0.26403272622568402	0.997636683719605	0.35922475961538503	0.994712438647267	FALSE
Acidaminococcus	1819, 1609, 2482, 1553, 2304, 2091, 1554	1729, 1512, 2018, 2223, 1892, 1885	2417, 2106, 1554, 2398, 1770, 1699, 1832	2401, 2370, 1206, 1607, 1730, 1919, 1453	MUC_vs_LGG_MUC		6.24297650255759	NA	6.2324985009116203	0.00589676781287096	0.212407895520943	2.75143699312227E-2	0.486979174030241	0.90653934169516404	1	0.89014240967365998	1	FALSE
Acidaminococcus	1819, 1609, 2482, 1553, 2304, 2091, 1554	1729, 1512, 2018, 2223, 1892, 1885	2417, 2106, 1554, 2398, 1770, 1699, 1832	2401, 2370, 1206, 1607, 1730, 1919, 1453	L156_4_MUC_vs_LGG_MUC			6.1839186840153104	6.2223797356902297	0.0704976245434858	0.204866224063345	0.35561332675158103	0.381818252192457	0.37101024688098999	1	0.42141062062937101	0.998720701988402	FALSE
Acidianus	667, 1026, 747, 702, 1126, 647, 500	682, 442, 510, 817, 788, 820	931, 495, 566, 722, 334, 600, 553	578, 519, 323, 507, 447, 516, 278	NC_vs_MUC	4.29385452134167	4.64532330888359	NA	NA	0.250719097289307	0.392837479440803	0.52645042272822296	0.305803666383579	0.26419516469478399	0.996588470069616	0.230732808857809	0.970494537765187	FALSE
Acidianus	667, 1026, 747, 702, 1126, 647, 500	682, 442, 510, 817, 788, 820	931, 495, 566, 722, 334, 600, 553	578, 519, 323, 507, 447, 516, 278	NC_vs_L156_4_MUC	4.31698223125716		4.7819493520168601	NA	0.486807202280669	0.360876549503702	1.48575414980057	0.0357156848964354	3.2182911429150698E-3	0.235992444275259	1.20647581585085E-3	0.0780725112384985	FALSE
Acidianus	667, 1026, 747, 702, 1126, 647, 500	682, 442, 510, 817, 788, 820	931, 495, 566, 722, 334, 600, 553	578, 519, 323, 507, 447, 516, 278	NC_vs_LGG_MUC	4.19712867065579		NA	4.8044831948321498	0.566711205011828	0.348893697908011	1.26313700530882	0.101299316835793	1.71575303710318E-2	0.926991296026287	1.45505536130536E-2	0.523436834379483	FALSE
Acidianus	667, 1026, 747, 702, 1126, 647, 500	682, 442, 510, 817, 788, 820	931, 495, 566, 722, 334, 600, 553	578, 519, 323, 507, 447, 516, 278	MUC_vs_L156_4_MUC		4.74274210913143	4.8618565040148001	NA	-0.351200657023987	0.533272452029356	-0.61884665429306895	0.265033532225324	9.1649492075701305E-2	0.941926681980166	0.14935260052447499	0.871446915612135	FALSE
Acidianus	667, 1026, 747, 702, 1126, 647, 500	682, 442, 510, 817, 788, 820	931, 495, 566, 722, 334, 600, 553	578, 519, 323, 507, 447, 516, 278	MUC_vs_LGG_MUC		4.63057906041058	NA	4.8867667687687204	-0.241281781649313	0.542385286043706	-0.47457895949023099	0.301298833961019	0.22168220070386399	0.994743187705696	0.19145177738927699	0.937437107667977	FALSE
Acidianus	667, 1026, 747, 702, 1126, 647, 500	682, 442, 510, 817, 788, 820	931, 495, 566, 722, 334, 600, 553	578, 519, 323, 507, 447, 516, 278	L156_4_MUC_vs_LGG_MUC			4.7316915372838597	4.8757702407974399	-0.103475636066071	0.516284380339307	-0.206140221732552	0.411458384991597	0.58789727232217903	1	0.66897035256410298	1	FALSE
Acidibrevibacterium	119, 91, 122, 71, 137, 235, 86	63, 61, 118, 99, 112, 93	122, 125, 68, 116, 90, 75, 83	123, 128, 82, 107, 92, 152, 55	NC_vs_MUC	2.23478980518815	1.9373935118866	NA	NA	-0.285594006079617	0.381124586430855	-0.72148828443854296	0.2075894702322	9.9163642691208698E-2	0.734273991750858	0.12262347027972	0.751660757253051	FALSE
Acidibrevibacterium	119, 91, 122, 71, 137, 235, 86	63, 61, 118, 99, 112, 93	122, 125, 68, 116, 90, 75, 83	123, 128, 82, 107, 92, 152, 55	NC_vs_L156_4_MUC	2.25152734158619		2.09205504001971	NA	-0.119850567900998	0.410318182779268	-0.24596333286166	0.38084637738554	0.81957250957565797	1	0.52127950174825199	0.993888981731562	FALSE
Acidibrevibacterium	119, 91, 122, 71, 137, 235, 86	63, 61, 118, 99, 112, 93	122, 125, 68, 116, 90, 75, 83	123, 128, 82, 107, 92, 152, 55	NC_vs_LGG_MUC	2.13588287008816		NA	1.8010161385738801	-0.309569614314221	0.466974373364402	-0.66209947955570003	0.236363841656082	0.13484250204762199	0.993647695191175	0.167440632284382	0.985124582971577	FALSE
Acidibrevibacterium	119, 91, 122, 71, 137, 235, 86	63, 61, 118, 99, 112, 93	122, 125, 68, 116, 90, 75, 83	123, 128, 82, 107, 92, 152, 55	MUC_vs_L156_4_MUC		2.04022799326798	2.15415221967223	NA	-0.173074725469125	0.466054575432528	-0.312162911828331	0.345982213509968	0.280501434501711	0.987356648192585	0.36027644230769201	0.928340645714665	FALSE
Acidibrevibacterium	119, 91, 122, 71, 137, 235, 86	63, 61, 118, 99, 112, 93	122, 125, 68, 116, 90, 75, 83	123, 128, 82, 107, 92, 152, 55	MUC_vs_LGG_MUC		1.93442101748122	NA	1.8728829446690001	0.0439718392045183	0.458264855174261	8.8163607722974005E-2	0.458333357045458	0.74056430668439399	1	0.77871867715617704	0.999337011672538	FALSE
Acidibrevibacterium	119, 91, 122, 71, 137, 235, 86	63, 61, 118, 99, 112, 93	122, 125, 68, 116, 90, 75, 83	123, 128, 82, 107, 92, 152, 55	L156_4_MUC_vs_LGG_MUC			2.01768754169222	1.8640225743018699	-0.213907388741349	0.542532647325485	-0.33310560383059201	0.3567709215136	0.27141615504772498	0.996845277874943	0.42544434731934699	0.995780922451682	FALSE
Acididesulfobacillus	343, 420, 565, 368, 456, 450, 328	531, 284, 454, 412, 381, 420	406, 357, 282, 347, 359, 404, 347	472, 379, 249, 340, 337, 405, 354	NC_vs_MUC	3.95097103094521	3.77716724418857	NA	NA	-0.166070212486862	0.305923120281983	-0.53314664188044503	0.270089406769482	0.16500873578528399	0.919696458737978	0.18647108100233101	0.875615708443302	FALSE
Acididesulfobacillus	343, 420, 565, 368, 456, 450, 328	531, 284, 454, 412, 381, 420	406, 357, 282, 347, 359, 404, 347	472, 379, 249, 340, 337, 405, 354	NC_vs_L156_4_MUC	3.97449536660248		4.0734501941860399	NA	0.0449259030499896	0.299027773577079	0.13187303891624799	0.435267884478093	0.84876250122422003	1	0.69197989510489499	0.994831870034112	FALSE
Acididesulfobacillus	343, 420, 565, 368, 456, 450, 328	531, 284, 454, 412, 381, 420	406, 357, 282, 347, 359, 404, 347	472, 379, 249, 340, 337, 405, 354	NC_vs_LGG_MUC	3.85521777322201		NA	3.9248059370157802	0.0606130376487712	0.395213566491299	0.13650995298202001	0.428571469565685	0.73695351505194995	1	0.61789772727272696	0.998813868761109	FALSE
Acididesulfobacillus	343, 420, 565, 368, 456, 450, 328	531, 284, 454, 412, 381, 420	406, 357, 282, 347, 359, 404, 347	472, 379, 249, 340, 337, 405, 354	MUC_vs_L156_4_MUC		3.88304367094759	4.1425109864029803	NA	-0.191825336884592	0.2800286749633	-0.65414904948392705	0.227171652794341	0.11462453804410599	0.920763854980736	0.114883814102564	0.77303282858018	FALSE
Acididesulfobacillus	343, 420, 565, 368, 456, 450, 328	531, 284, 454, 412, 381, 420	406, 357, 282, 347, 359, 404, 347	472, 379, 249, 340, 337, 405, 354	MUC_vs_LGG_MUC		3.76346362348187	NA	4.0051255477818399	-0.234261773229981	0.348249954946213	-0.68175793007344598	0.215584651971815	0.126462210182752	0.940628532768252	0.11595826048951	0.766723587085218	FALSE
Acididesulfobacillus	343, 420, 565, 368, 456, 450, 328	531, 284, 454, 412, 381, 420	406, 357, 282, 347, 359, 404, 347	472, 379, 249, 340, 337, 405, 354	L156_4_MUC_vs_LGG_MUC			4.0117622978227203	3.9907484351292402	0.03097249114946	0.354036610669074	9.1791950493164895E-2	0.460937522211308	0.62386194758193803	1	0.73860904720279696	1	FALSE
Acidiferrobacter	273, 167, 257, 155, 256, 272, 141	163, 252, 123, 126, 235, 239	149, 216, 135, 194, 189, 130, 214	236, 222, 94, 166, 143, 158, 72	NC_vs_MUC	2.67770876234664	2.82276693451818	NA	NA	0.0511772866625231	0.491374342294318	0.105765722650504	0.453125019635282	0.731052859368435	1	0.70632557546620101	0.998477209552984	FALSE
Acidiferrobacter	273, 167, 257, 155, 256, 272, 141	163, 252, 123, 126, 235, 239	149, 216, 135, 194, 189, 130, 214	236, 222, 94, 166, 143, 158, 72	NC_vs_L156_4_MUC	2.69873247648023		3.0021480335849899	NA	0.326547359748382	0.472424326869244	0.66524012783241004	0.241071575475679	9.9302614394643496E-2	0.720012909218774	0.122441360722611	0.680067959935273	FALSE
Acidiferrobacter	273, 167, 257, 155, 256, 272, 141	163, 252, 123, 126, 235, 239	149, 216, 135, 194, 189, 130, 214	236, 222, 94, 166, 143, 158, 72	NC_vs_LGG_MUC	2.5748492780196		NA	2.9126729317972502	0.230849544025487	0.616236558180337	0.35770872567519701	0.354166756745689	0.42750907591869902	1	0.42439721736596703	1	FALSE
Acidiferrobacter	273, 167, 257, 155, 256, 272, 141	163, 252, 123, 126, 235, 239	149, 216, 135, 194, 189, 130, 214	236, 222, 94, 166, 143, 158, 72	MUC_vs_L156_4_MUC		2.929015136347	3.0832716883565499	NA	-0.225515380221017	0.431433963401509	-0.55945398946871405	0.276169380743723	0.15495036072575899	0.953881425357422	0.20419034090909099	0.881618178613555	FALSE
Acidiferrobacter	273, 167, 257, 155, 256, 272, 141	163, 252, 123, 126, 235, 239	149, 216, 135, 194, 189, 130, 214	236, 222, 94, 166, 143, 158, 72	MUC_vs_LGG_MUC		2.80209901476538	NA	2.9894638159785001	-0.169054701533106	0.572270726663167	-0.283267381364047	0.401041724871819	0.58273069694803004	1	0.52860030594405605	0.997347472928839	FALSE
Acidiferrobacter	273, 167, 257, 155, 256, 272, 141	163, 252, 123, 126, 235, 239	149, 216, 135, 194, 189, 130, 214	236, 222, 94, 166, 143, 158, 72	L156_4_MUC_vs_LGG_MUC			2.9445531890181802	2.97765268459298	-0.0885768685026385	0.58091306856838	-0.13121780798472901	0.454545480313275	0.63399384342433496	1	0.799224213286713	1	FALSE
Acidihalobacter	330, 319, 434, 443, 481, 361, 375	440, 394, 325, 362, 393, 466	309, 288, 245, 285, 403, 321, 437	433, 487, 217, 384, 454, 472, 293	NC_vs_MUC	4.15388220553383	3.57190048018967	NA	NA	-0.461365868750907	0.395385363938752	-1.0741819198045599	0.153675108135458	2.5931081769766499E-2	0.520444323849111	4.0592220279720301E-2	0.557372329853753	FALSE
Acidihalobacter	330, 319, 434, 443, 481, 361, 375	440, 394, 325, 362, 393, 466	309, 288, 245, 285, 403, 321, 437	433, 487, 217, 384, 454, 472, 293	NC_vs_L156_4_MUC	4.18628947388395		3.8487232521643202	NA	-0.255740420707421	0.376248466863506	-0.59639327783176299	0.320712779921741	0.21900615626893299	0.987745657110298	0.27472137237762201	0.985690851344649	FALSE
Acidihalobacter	330, 319, 434, 443, 481, 361, 375	440, 394, 325, 362, 393, 466	309, 288, 245, 285, 403, 321, 437	433, 487, 217, 384, 454, 472, 293	NC_vs_LGG_MUC	4.05523747901033		NA	3.9324207960998199	-0.072507254396557	0.308055917341959	-0.24583022316974901	0.377604240246411	0.58865829389664304	1	0.58018283799533799	1	FALSE
Acidihalobacter	330, 319, 434, 443, 481, 361, 375	440, 394, 325, 362, 393, 466	309, 288, 245, 285, 403, 321, 437	433, 487, 217, 384, 454, 472, 293	MUC_vs_L156_4_MUC		3.67665882407196	3.9290346674895602	NA	-0.276431076883316	0.506177217332808	-0.54971656106980704	0.278396550518863	0.20031810437902101	0.98305769506531	0.16046583624708599	0.88740203448141	FALSE
Acidihalobacter	330, 319, 434, 443, 481, 361, 375	440, 394, 325, 362, 393, 466	309, 288, 245, 285, 403, 321, 437	433, 487, 217, 384, 454, 472, 293	MUC_vs_LGG_MUC		3.54444821578042	NA	4.0075987140926204	-0.403217383395299	0.392867360031405	-0.88536853285616002	0.205729421101168	5.6925786737917601E-2	0.794125411545463	7.5293196386946398E-2	0.689478156285807	FALSE
Acidihalobacter	330, 319, 434, 443, 481, 361, 375	440, 394, 325, 362, 393, 466	309, 288, 245, 285, 403, 321, 437	433, 487, 217, 384, 454, 472, 293	L156_4_MUC_vs_LGG_MUC			3.7842624150158799	3.9998214155316201	0.168593192055695	0.376981729569493	0.40405777764143702	0.333333439296801	0.44894602351108698	1	0.33334243881118902	0.999514096423864	FALSE
Acidilobus	41, 26, 50, 40, 53, 56, 26	21, 62, 20, 33, 53, 49	47, 50, 22, 40, 36, 31, 35	34, 34, 19, 32, 29, 57, 23	NC_vs_MUC	0.477485887997377	0.555197016802323	NA	NA	0.0688116220966712	0.527428600732081	0.125678140051632	0.444196452033565	0.77323222894453503	0.993497516159548	0.69311807983683005	0.978696531929687	FALSE
Acidilobus	41, 26, 50, 40, 53, 56, 26	21, 62, 20, 33, 53, 49	47, 50, 22, 40, 36, 31, 35	34, 34, 19, 32, 29, 57, 23	NC_vs_L156_4_MUC	0.481564392727917		0.69449995222918304	NA	0.163396719669869	0.579012647885161	0.29895874471251399	0.377232197101134	0.52181164582560702	0.980256083385002	0.46262201340326298	0.939280077019541	FALSE
Acidilobus	41, 26, 50, 40, 53, 56, 26	21, 62, 20, 33, 53, 49	47, 50, 22, 40, 36, 31, 35	34, 34, 19, 32, 29, 57, 23	NC_vs_LGG_MUC	0.352803184332014		NA	0.55682480517222299	0.0926565825314682	0.836675919787016	0.113827285152458	0.446753277032334	0.71547068657643098	1	0.68160875582750602	0.99806273866334	FALSE
Acidilobus	41, 26, 50, 40, 53, 56, 26	21, 62, 20, 33, 53, 49	47, 50, 22, 40, 36, 31, 35	34, 34, 19, 32, 29, 57, 23	MUC_vs_L156_4_MUC		0.691024705441802	0.79826269489776003	NA	-0.135920474958821	0.525006944422294	-0.232981510365556	0.387527888612625	0.60541243798426803	0.991719579615482	0.55891699446387	0.956570053966134	FALSE
Acidilobus	41, 26, 50, 40, 53, 56, 26	21, 62, 20, 33, 53, 49	47, 50, 22, 40, 36, 31, 35	34, 34, 19, 32, 29, 57, 23	MUC_vs_LGG_MUC		0.531028407012041	NA	0.59681519861336696	-0.0770868352999514	0.790733805495796	-0.101924834740781	0.459740282522272	0.81464069410515505	1	0.76108136655011605	1	FALSE
Acidilobus	41, 26, 50, 40, 53, 56, 26	21, 62, 20, 33, 53, 49	47, 50, 22, 40, 36, 31, 35	34, 34, 19, 32, 29, 57, 23	L156_4_MUC_vs_LGG_MUC			0.66038568357374705	0.620798448023686	-0.00368680325553328	0.803583484570625	-4.8236433546211396E-3	0.498701299431443	0.79132360155525705	1	0.84506118881118897	1	FALSE
Acidilutibacter	569, 763, 859, 630, 979, 636, 600	668, 541, 1033, 1103, 707, 722	981, 698, 496, 677, 501, 536, 935	953, 735, 418, 557, 712, 863, 717	NC_vs_MUC	4.89538978675454	4.62179069153768	NA	NA	-0.248142855574827	0.448301353415208	-0.56304644541512905	0.247767997619683	0.168432782709001	0.962279463063814	0.14014240967366001	0.899011368272476	FALSE
Acidilutibacter	569, 763, 859, 630, 979, 636, 600	668, 541, 1033, 1103, 707, 722	981, 698, 496, 677, 501, 536, 935	953, 735, 418, 557, 712, 863, 717	NC_vs_L156_4_MUC	4.91796273426417		4.8669351341834597	NA	-0.12572786523318	0.33244390464243	-0.335823845810369	0.345211652056547	0.22802999030326801	0.999070942054322	0.40642755681818199	0.99844343778645	FALSE
Acidilutibacter	569, 763, 859, 630, 979, 636, 600	668, 541, 1033, 1103, 707, 722	981, 698, 496, 677, 501, 536, 935	953, 735, 418, 557, 712, 863, 717	NC_vs_LGG_MUC	4.79516932041039		NA	4.7585722971597804	-0.0205002366559546	0.550913813481815	-4.7992742248716698E-2	0.477922090358689	0.86446035357755902	1	0.88676427738927699	1	FALSE
Acidilutibacter	569, 763, 859, 630, 979, 636, 600	668, 541, 1033, 1103, 707, 722	981, 698, 496, 677, 501, 536, 935	953, 735, 418, 557, 712, 863, 717	MUC_vs_L156_4_MUC		4.72340269186252	4.9527895254429097	NA	-0.155043012757107	0.341234858906891	-0.37778285952775498	0.410714324007177	0.67929486650412396	1	0.59319911858974395	0.997816520670813	FALSE
Acidilutibacter	569, 763, 859, 630, 979, 636, 600	668, 541, 1033, 1103, 707, 722	981, 698, 496, 677, 501, 536, 935	953, 735, 418, 557, 712, 863, 717	MUC_vs_LGG_MUC		4.60302967849903	NA	4.8334928705283904	-0.240992946168898	0.541898963621075	-0.51945906510850903	0.231169043764391	0.190140889607299	0.991403270773653	0.110749927156177	0.78180595879556	FALSE
Acidilutibacter	569, 763, 859, 630, 979, 636, 600	668, 541, 1033, 1103, 707, 722	981, 698, 496, 677, 501, 536, 935	953, 735, 418, 557, 712, 863, 717	L156_4_MUC_vs_LGG_MUC			4.8080230045743599	4.8266947995553799	0.134085956776616	0.423215285268059	0.304966115638585	0.384415653066572	0.25619082521950298	1	0.46853146853146799	1	FALSE
Acidimicrobium	97, 63, 79, 50, 97, 71, 48	66, 75, 33, 29, 69, 65	73, 64, 44, 66, 70, 37, 52	64, 42, 26, 47, 31, 59, 24	NC_vs_MUC	0.841058662773694	1.18198813049202	NA	NA	0.332947926916214	0.555309478021863	0.55039211711842395	0.256696560933525	0.16747513735033101	0.876762851898712	0.16321569055944099	0.761873940453236	FALSE
Acidimicrobium	97, 63, 79, 50, 97, 71, 48	66, 75, 33, 29, 69, 65	73, 64, 44, 66, 70, 37, 52	64, 42, 26, 47, 31, 59, 24	NC_vs_L156_4_MUC	0.932610759779545		1.4579811129636699	NA	0.545540728917993	0.518208735725821	1.07552279823752	0.11135898045312	2.4129744911516701E-2	0.38299985219611	2.4275203962703999E-2	0.261301181231931	FALSE
Acidimicrobium	97, 63, 79, 50, 97, 71, 48	66, 75, 33, 29, 69, 65	73, 64, 44, 66, 70, 37, 52	64, 42, 26, 47, 31, 59, 24	NC_vs_LGG_MUC	0.762469180906939		NA	1.21283400978626	0.364578725345501	0.768099835604101	0.46427616195154803	0.322916781096678	0.39434506348551701	1	0.30765588578088598	0.991733338923724	FALSE
Acidimicrobium	97, 63, 79, 50, 97, 71, 48	66, 75, 33, 29, 69, 65	73, 64, 44, 66, 70, 37, 52	64, 42, 26, 47, 31, 59, 24	MUC_vs_L156_4_MUC		1.28978478922038	1.5208297421997701	NA	-0.244072349426019	0.471281795570867	-0.51152316772832696	0.287946535926528	0.19304867265560899	0.940251656232078	0.21403336247086199	0.810533710671875	FALSE
Acidimicrobium	97, 63, 79, 50, 97, 71, 48	66, 75, 33, 29, 69, 65	73, 64, 44, 66, 70, 37, 52	64, 42, 26, 47, 31, 59, 24	MUC_vs_LGG_MUC		1.15843273893866	NA	1.32252921424921	-0.0954016248711129	0.727798647205271	-0.121209843844286	0.444155875948408	0.85637426265428596	1	0.70533763111888104	0.999567375479026	FALSE
Acidimicrobium	97, 63, 79, 50, 97, 71, 48	66, 75, 33, 29, 69, 65	73, 64, 44, 66, 70, 37, 52	64, 42, 26, 47, 31, 59, 24	L156_4_MUC_vs_LGG_MUC			1.36670585221194	1.29791124740621	-0.195412274243703	0.659364661471713	-0.28295049323263499	0.389610454852299	0.34852468065641501	1	0.60469478438228397	0.999598310175863	FALSE
Acidiphilium	115, 131, 210, 129, 252, 147, 89	129, 140, 157, 130, 169, 191	180, 143, 85, 156, 124, 106, 105	183, 150, 59, 149, 207, 184, 89	NC_vs_MUC	2.68030415917541	2.3468920021387	NA	NA	-0.335069614099996	0.461894037760863	-0.66046708812625099	0.236607294223384	0.16106594242731401	0.892638510827377	0.127809039918415	0.808165626267342	FALSE
Acidiphilium	115, 131, 210, 129, 252, 147, 89	129, 140, 157, 130, 169, 191	180, 143, 85, 156, 124, 106, 105	183, 150, 59, 149, 207, 184, 89	NC_vs_L156_4_MUC	2.7366911521123		2.5218082275642599	NA	-0.170482844920968	0.472867601941743	-0.32447992003949	0.368303630185821	0.55365596244857496	1	0.447420418123543	0.996590359186536	FALSE
Acidiphilium	115, 131, 210, 129, 252, 147, 89	129, 140, 157, 130, 169, 191	180, 143, 85, 156, 124, 106, 105	183, 150, 59, 149, 207, 184, 89	NC_vs_LGG_MUC	2.61408143907427		NA	2.5728335290798898	-0.0271941170996479	0.350201999089364	-7.0800276470569801E-2	0.462337683632515	0.83339667717648203	1	0.78104967948717996	1	FALSE
Acidiphilium	115, 131, 210, 129, 252, 147, 89	129, 140, 157, 130, 169, 191	180, 143, 85, 156, 124, 106, 105	183, 150, 59, 149, 207, 184, 89	MUC_vs_L156_4_MUC		2.4422479068231	2.5712415374703101	NA	-0.190629187859436	0.433365115907565	-0.42782901563678399	0.339285788703532	0.29810730619435599	0.987320677041203	0.31622414044288999	0.947265170705676	FALSE
Acidiphilium	115, 131, 210, 129, 252, 147, 89	129, 140, 157, 130, 169, 191	180, 143, 85, 156, 124, 106, 105	183, 150, 59, 149, 207, 184, 89	MUC_vs_LGG_MUC		2.32251604230457	NA	2.6556178178399499	-0.320511991308118	0.341821326560745	-0.87226114887376804	0.145833735030563	3.7956278089561098E-2	0.652626333737002	3.2297129953380001E-2	0.448035995423758	FALSE
Acidiphilium	115, 131, 210, 129, 252, 147, 89	129, 140, 157, 130, 169, 191	180, 143, 85, 156, 124, 106, 105	183, 150, 59, 149, 207, 184, 89	L156_4_MUC_vs_LGG_MUC			2.4598339467088701	2.6411441000376699	0.168014466652373	0.343514371026506	0.41766809590440201	0.327272837540329	0.32237091444153998	0.998017675486803	0.32405485139860102	0.987166096638996	FALSE
Acidipropionibacterium	670, 579, 820, 554, 838, 528, 610	583, 488, 524, 392, 611, 710	654, 808, 536, 806, 699, 543, 612	747, 779, 361, 430, 525, 649, 297	NC_vs_MUC	4.49367821942637	4.67528696199789	NA	NA	0.155276390396368	0.326514196799365	0.52853603690529305	0.279017971168378	0.18077965028250401	0.961219167114425	0.15446077360139901	0.8284506460848	FALSE
Acidipropionibacterium	670, 579, 820, 554, 838, 528, 610	583, 488, 524, 392, 611, 710	654, 808, 536, 806, 699, 543, 612	747, 779, 361, 430, 525, 649, 297	NC_vs_L156_4_MUC	4.53084833493126		4.71455348370087	NA	0.146681703011918	0.299863565970081	0.460595239449334	0.339285788703532	0.36845957863157602	0.983632398188503	0.31067435168997698	0.954810179472363	FALSE
Acidipropionibacterium	670, 579, 820, 554, 838, 528, 610	583, 488, 524, 392, 611, 710	654, 808, 536, 806, 699, 543, 612	747, 779, 361, 430, 525, 649, 297	NC_vs_LGG_MUC	4.40489271847526		NA	4.4543419795104997	0.0117972231488723	0.328785622379992	3.6807238058270103E-2	0.485714293752376	0.74144478055149499	1	0.86740603146853101	1	FALSE
Acidipropionibacterium	670, 579, 820, 554, 838, 528, 610	583, 488, 524, 392, 611, 710	654, 808, 536, 806, 699, 543, 612	747, 779, 361, 430, 525, 649, 297	MUC_vs_L156_4_MUC		4.8040777415531	4.7978189862162504	NA	0.0453386338845254	0.303507872767247	0.157810429018269	0.452115832894075	0.64249213217923096	1	0.80651770104895104	1	FALSE
Acidipropionibacterium	670, 579, 820, 554, 838, 528, 610	583, 488, 524, 392, 611, 710	654, 808, 536, 806, 699, 543, 612	747, 779, 361, 430, 525, 649, 297	MUC_vs_LGG_MUC		4.67551682743599	NA	4.52405969531236	0.188103128627444	0.309602973133217	0.55556838523176599	0.27083349728541	0.144160538481161	0.980817127806157	0.202687937062937	0.971634495732168	FALSE
Acidipropionibacterium	670, 579, 820, 554, 838, 528, 610	583, 488, 524, 392, 611, 710	654, 808, 536, 806, 699, 543, 612	747, 779, 361, 430, 525, 649, 297	L156_4_MUC_vs_LGG_MUC			4.6582164301622004	4.5071179650701803	-0.14524974835359	0.316814056101546	-0.43752368043450901	0.286458480936742	0.26412860421339202	1	0.27780812937062899	0.996335501886779	FALSE
Acidisarcina	220, 112, 249, 135, 195, 155, 177	129, 127, 132, 88, 136, 175	154, 159, 98, 185, 132, 126, 147	123, 130, 78, 137, 117, 187, 84	NC_vs_MUC	2.38905854703412	2.48485641083579	NA	NA	0.0625574013248453	0.342665706418461	0.16662131961405799	0.445434321267956	0.66669914362030702	1	0.60750382430069905	0.988286264538719	FALSE
Acidisarcina	220, 112, 249, 135, 195, 155, 177	129, 127, 132, 88, 136, 175	154, 159, 98, 185, 132, 126, 147	123, 130, 78, 137, 117, 187, 84	NC_vs_L156_4_MUC	2.4113788427921		2.74385613158405	NA	0.304484790807073	0.485334610382673	0.57816003057272203	0.271715041263011	0.133052615865556	0.786114583688634	0.13577633304195799	0.686885098366943	FALSE
Acidisarcina	220, 112, 249, 135, 195, 155, 177	129, 127, 132, 88, 136, 175	154, 159, 98, 185, 132, 126, 147	123, 130, 78, 137, 117, 187, 84	NC_vs_LGG_MUC	2.28176951740315		NA	2.3873672089884899	0.0265995095229439	0.439943561467095	6.5804694020477297E-2	0.471354182908856	0.84219992644745401	1	0.74721372377622397	0.999927493417077	FALSE
Acidisarcina	220, 112, 249, 135, 195, 155, 177	129, 127, 132, 88, 136, 175	154, 159, 98, 185, 132, 126, 147	123, 130, 78, 137, 117, 187, 84	MUC_vs_L156_4_MUC		2.58902220640072	2.8149762591606602	NA	-0.264976387191561	0.425427130223661	-0.57259660944259605	0.276169380743723	0.16087454958195599	0.955621643269967	0.181012347027972	0.852872578547296	FALSE
Acidisarcina	220, 112, 249, 135, 195, 155, 177	129, 127, 132, 88, 136, 175	154, 159, 98, 185, 132, 126, 147	123, 130, 78, 137, 117, 187, 84	MUC_vs_LGG_MUC		2.47077998252347	NA	2.48172962106266	0.00991232337519321	0.339395542193462	2.7592901293953E-2	0.480519491488215	0.67027206500164105	1	0.80757393648018605	0.998494897932031	FALSE
Acidisarcina	220, 112, 249, 135, 195, 155, 177	129, 127, 132, 88, 136, 175	154, 159, 98, 185, 132, 126, 147	123, 130, 78, 137, 117, 187, 84	L156_4_MUC_vs_LGG_MUC			2.6775389577668101	2.4612986505796801	-0.332134560391167	0.508654883856605	-0.60913364611583698	0.273437661120723	0.14273837646466001	0.993369176989686	0.22856570512820501	0.989519238586007	FALSE
Acidithiobacillus	756, 729, 904, 711, 939, 802, 583	609, 606, 643, 838, 708, 839	873, 857, 710, 807, 756, 811, 670	806, 1006, 399, 723, 936, 885, 386	NC_vs_MUC	5.02271599461038	4.95903144453095	NA	NA	-0.03686214593976	0.319169039105835	-9.8335775062143096E-2	0.463251685651298	0.83922783029714698	1	0.79112489073426595	1	FALSE
Acidithiobacillus	756, 729, 904, 711, 939, 802, 583	609, 606, 643, 838, 708, 839	873, 857, 710, 807, 756, 811, 670	806, 1006, 399, 723, 936, 885, 386	NC_vs_L156_4_MUC	5.04773441650052		4.9146443316260502	NA	-0.103417500677428	0.264310181429781	-0.33770982520995502	0.390625047695265	0.53109423705167802	1	0.54555925844988395	1	FALSE
Acidithiobacillus	756, 729, 904, 711, 939, 802, 583	609, 606, 643, 838, 708, 839	873, 857, 710, 807, 756, 811, 670	806, 1006, 399, 723, 936, 885, 386	NC_vs_LGG_MUC	4.92241605116303		NA	4.7310701636981296	-0.124837068130043	0.309630601557843	-0.402531631740423	0.348052042170242	0.37805155640411198	1	0.46204836829836798	1	FALSE
Acidithiobacillus	756, 729, 904, 711, 939, 802, 583	609, 606, 643, 838, 708, 839	873, 857, 710, 807, 756, 811, 670	806, 1006, 399, 723, 936, 885, 386	MUC_vs_L156_4_MUC		5.07552606734349	4.9920503912051304	NA	0.0667930195927733	0.192812693314231	0.29889974494210098	0.376392036602783	0.47530570171022302	1	0.45104439831002302	0.998946120442765	FALSE
Acidithiobacillus	756, 729, 904, 711, 939, 802, 583	609, 606, 643, 838, 708, 839	873, 857, 710, 807, 756, 811, 670	806, 1006, 399, 723, 936, 885, 386	MUC_vs_LGG_MUC		4.94113352096938	NA	4.8150785693927096	0.104708250557458	0.225212152914184	0.44195883677637698	0.335937603905084	0.35088965910287501	0.99636009353835	0.359302156177156	0.996610775010736	FALSE
Acidithiobacillus	756, 729, 904, 711, 939, 802, 583	609, 606, 643, 838, 708, 839	873, 857, 710, 807, 756, 811, 670	806, 1006, 399, 723, 936, 885, 386	L156_4_MUC_vs_LGG_MUC			4.8565829817208801	4.7965478386726597	-0.0536643829379688	0.17948161005561	-0.24457971453130201	0.376623450483696	0.62572593188855596	1	0.52541338869463905	1	FALSE
Acidobacterium	168, 184, 302, 215, 274, 143, 199	235, 200, 152, 156, 224, 213	171, 239, 163, 191, 144, 161, 138	155, 162, 108, 107, 133, 170, 120	NC_vs_MUC	2.58486395979242	2.74424297217827	NA	NA	0.156928292465134	0.343246053751786	0.38139623971011799	0.328125080925722	0.35882005914753501	0.972599710499204	0.31924715909090901	0.91130940193223	FALSE
Acidobacterium	168, 184, 302, 215, 274, 143, 199	235, 200, 152, 156, 224, 213	171, 239, 163, 191, 144, 161, 138	155, 162, 108, 107, 133, 170, 120	NC_vs_L156_4_MUC	2.61513810217311		3.0813104462061198	NA	0.440503895384079	0.441702502269714	0.88320235118351098	0.18080379512697	5.2415868721768302E-2	0.563066294066042	4.6765734265734299E-2	0.429282470661327	FALSE
Acidobacterium	168, 184, 302, 215, 274, 143, 199	235, 200, 152, 156, 224, 213	171, 239, 163, 191, 144, 161, 138	155, 162, 108, 107, 133, 170, 120	NC_vs_LGG_MUC	2.49324231882471		NA	2.9322564604645098	0.393281509058492	0.415463114542796	0.93020179678066806	0.15104205115341	4.2343814861172703E-2	0.971085990361187	3.6567599067599099E-2	0.692127876581652	FALSE
Acidobacterium	168, 184, 302, 215, 274, 143, 199	235, 200, 152, 156, 224, 213	171, 239, 163, 191, 144, 161, 138	155, 162, 108, 107, 133, 170, 120	MUC_vs_L156_4_MUC		2.87130839095658	3.1625642935725802	NA	-0.273567289827017	0.43029824813452	-0.60461349076498505	0.265625124717023	0.18886568769933501	0.969269773481524	0.14315632284382299	0.845127985350761	FALSE
Acidobacterium	168, 184, 302, 215, 274, 143, 199	235, 200, 152, 156, 224, 213	171, 239, 163, 191, 144, 161, 138	155, 162, 108, 107, 133, 170, 120	MUC_vs_LGG_MUC		2.75402638656848	NA	3.0274336637441102	-0.242212998375659	0.414839881975316	-0.55060920247925504	0.273437661120723	0.17998241141895899	0.958158724378704	0.16928904428904401	0.846544137430335	FALSE
Acidobacterium	168, 184, 302, 215, 274, 143, 199	235, 200, 152, 156, 224, 213	171, 239, 163, 191, 144, 161, 138	155, 162, 108, 107, 133, 170, 120	L156_4_MUC_vs_LGG_MUC			3.0227982234635702	3.00488444666966	-0.0104269938748152	0.488533095341996	-1.5615663230711599E-2	0.490909096021754	0.91826668603970296	1	0.88538024475524502	1	FALSE
Acidocella	344, 259, 167, 115, 422, 1136, 117	173, 199, 219, 347, 148, 190	481, 235, 156, 217, 127, 244, 177	701, 470, 466, 612, 421, 819, 62	NC_vs_MUC	4.67112897180551	2.99771267528142	NA	NA	-1.43632917114707	0.786659076898049	-1.3414501219783299	0.151447941747904	2.8545771201836101E-2	0.552099727365661	3.0822042540792498E-2	0.529981851506531	FALSE
Acidocella	344, 259, 167, 115, 422, 1136, 117	173, 199, 219, 347, 148, 190	481, 235, 156, 217, 127, 244, 177	701, 470, 466, 612, 421, 819, 62	NC_vs_L156_4_MUC	4.70707241556537		3.4196804939538601	NA	-1.20981069283579	1.31951295505144	-0.75082981750717404	0.260579192996969	0.151791376916418	0.999555151417408	0.16276041666666699	0.998390250117448	FALSE
Acidocella	344, 259, 167, 115, 422, 1136, 117	173, 199, 219, 347, 148, 190	481, 235, 156, 217, 127, 244, 177	701, 470, 466, 612, 421, 819, 62	NC_vs_LGG_MUC	4.56814145079545		NA	2.9665408393735699	-1.491030097655	0.753077299133233	-1.60182447889141	0.138021263198353	2.7262595179090798E-2	0.994567905653409	3.49923513986014E-2	0.988123738158073	FALSE
Acidocella	344, 259, 167, 115, 422, 1136, 117	173, 199, 219, 347, 148, 190	481, 235, 156, 217, 127, 244, 177	701, 470, 466, 612, 421, 819, 62	MUC_vs_L156_4_MUC		3.08428993015004	3.5108938910198502	NA	-0.174771046709632	1.14994394892374	-0.14726106980266199	0.458797344542068	0.52356306103505401	1	0.78377221736596703	1	FALSE
Acidocella	344, 259, 167, 115, 422, 1136, 117	173, 199, 219, 347, 148, 190	481, 235, 156, 217, 127, 244, 177	701, 470, 466, 612, 421, 819, 62	MUC_vs_LGG_MUC		2.96314689896233	NA	3.0366215996690902	0.0189505621979951	0.643713321704136	3.1442650102346502E-2	0.486979174030241	0.91764730621507595	1	0.87300590034964998	1	FALSE
Acidocella	344, 259, 167, 115, 422, 1136, 117	173, 199, 219, 347, 148, 190	481, 235, 156, 217, 127, 244, 177	701, 470, 466, 612, 421, 819, 62	L156_4_MUC_vs_LGG_MUC			3.3711626127206902	3.0361705055043799	-0.0943175263594442	1.10946903278753	-6.8303858554383604E-2	0.472727288105946	0.537787785339359	1	0.88465180652680697	1	FALSE
Acidothermus	55, 39, 40, 35, 47, 70, 40	44, 33, 30, 25, 55, 34	55, 69, 22, 55, 44, 32, 40	39, 43, 39, 16, 52, 41, 31	NC_vs_MUC	0.782517352676036	0.814993221233804	NA	NA	0.032717072787646	0.747539744124087	3.8662978706280701E-2	0.479910722640361	0.78823269266051099	1	0.81429377913752898	1	FALSE
Acidothermus	55, 39, 40, 35, 47, 70, 40	44, 33, 30, 25, 55, 34	55, 69, 22, 55, 44, 32, 40	39, 43, 39, 16, 52, 41, 31	NC_vs_L156_4_MUC	0.781627355852748		0.84956069030856995	NA	0.0880128587834061	0.71194098523125	0.108463971131735	0.449888662349444	0.61650688708854895	0.996793214084123	0.68013366841491896	0.993928428009347	FALSE
Acidothermus	55, 39, 40, 35, 47, 70, 40	44, 33, 30, 25, 55, 34	55, 69, 22, 55, 44, 32, 40	39, 43, 39, 16, 52, 41, 31	NC_vs_LGG_MUC	0.651248812236366		NA	0.44030168716318102	-0.127199259390908	0.74855670254627	-0.18012361790048301	0.427083375436809	0.68357450494896499	1	0.65273528554778604	1	FALSE
Acidothermus	55, 39, 40, 35, 47, 70, 40	44, 33, 30, 25, 55, 34	55, 69, 22, 55, 44, 32, 40	39, 43, 39, 16, 52, 41, 31	MUC_vs_L156_4_MUC		0.955447442736757	0.91182588575596102	NA	0.0102892754976391	0.632931819908913	1.25814420017798E-2	0.492204903000226	0.77489255616183494	1	0.79216746794871795	0.99925345560232	FALSE
Acidothermus	55, 39, 40, 35, 47, 70, 40	44, 33, 30, 25, 55, 34	55, 69, 22, 55, 44, 32, 40	39, 43, 39, 16, 52, 41, 31	MUC_vs_LGG_MUC		0.809525691392615	NA	0.49057306965099701	0.194330102634039	0.689681540309557	0.27713369991729597	0.35937508629901	0.47287513040889601	0.998952758488922	0.49668560606060602	0.994725993113533	FALSE
Acidothermus	55, 39, 40, 35, 47, 70, 40	44, 33, 30, 25, 55, 34	55, 69, 22, 55, 44, 32, 40	39, 43, 39, 16, 52, 41, 31	L156_4_MUC_vs_LGG_MUC			0.76050166960597898	0.48707963524907399	-0.212753641860312	0.679885514055428	-0.31714634908358702	0.351562591995791	0.366417485190009	0.99838189294852	0.43078015734265701	0.999711047940635	FALSE
Acidovorax	2891, 2333, 3422, 2156, 3585, 2632, 2246	2116, 2450, 2301, 2068, 2911, 3051	2429, 3137, 1835, 2641, 2729, 2130, 2549	2720, 2873, 1590, 1731, 2535, 2712, 1450	NC_vs_MUC	6.63553503151821	6.57093131753451	NA	NA	-0.0458364513296843	0.249482495243084	-0.15514759224773	0.436525639139513	0.91402226034505696	1	0.74787842365967405	1	FALSE
Acidovorax	2891, 2333, 3422, 2156, 3585, 2632, 2246	2116, 2450, 2301, 2068, 2911, 3051	2429, 3137, 1835, 2641, 2729, 2130, 2549	2720, 2873, 1590, 1731, 2535, 2712, 1450	NC_vs_L156_4_MUC	6.65953669346248		6.7621338304784704	NA	0.107949033676659	0.17091660668363	0.57927359105561405	0.28348225350485	0.16168557179672399	0.845314862708165	0.17851744609557099	0.772841744672445	FALSE
Acidovorax	2891, 2333, 3422, 2156, 3585, 2632, 2246	2116, 2450, 2301, 2068, 2911, 3051	2429, 3137, 1835, 2641, 2729, 2130, 2549	2720, 2873, 1590, 1731, 2535, 2712, 1450	NC_vs_LGG_MUC	6.53690892889439		NA	6.59841007745844	0.0746682272984085	0.217745399040004	0.343574037516787	0.374026049649864	0.52474463513554503	1	0.48557692307692302	0.999166417997587	FALSE
Acidovorax	2891, 2333, 3422, 2156, 3585, 2632, 2246	2116, 2450, 2301, 2068, 2911, 3051	2429, 3137, 1835, 2641, 2729, 2130, 2549	2720, 2873, 1590, 1731, 2535, 2712, 1450	MUC_vs_L156_4_MUC		6.67617040797125	6.8489004871201997	NA	-0.132273255967055	0.237227485084354	-0.46292019303121601	0.318485609804745	0.30022717920598002	0.994598578398129	0.22952633304195799	0.943916364105523	FALSE
Acidovorax	2891, 2333, 3422, 2156, 3585, 2632, 2246	2116, 2450, 2301, 2068, 2911, 3051	2429, 3137, 1835, 2641, 2729, 2130, 2549	2720, 2873, 1590, 1731, 2535, 2712, 1450	MUC_vs_LGG_MUC		6.55541467362898	NA	6.6854987146265996	-0.0784265139640183	0.285134954635742	-0.25001253282199298	0.397402657618966	0.60147000270534101	1	0.54614656177156196	0.99900356507408	FALSE
Acidovorax	2891, 2333, 3422, 2156, 3585, 2632, 2246	2116, 2450, 2301, 2068, 2911, 3051	2429, 3137, 1835, 2641, 2729, 2130, 2549	2720, 2873, 1590, 1731, 2535, 2712, 1450	L156_4_MUC_vs_LGG_MUC			6.7063061023082904	6.6570415651528103	-0.0268805010690212	0.21641765490787	-0.15747019887740299	0.438961073796725	0.57999202704275798	1	0.73592293123543095	1	FALSE
Aciduliprofundum	19, 71, 39, 44, 88, 44, 54	24, 34, 55, 75, 57, 31	58, 29, 35, 40, 39, 57, 56	80, 32, 14, 18, 40, 75, 56	NC_vs_MUC	0.776436311955099	0.861818058156519	NA	NA	-0.0536900357690406	0.970878883486705	-5.2011001129653602E-2	0.484375006493911	0.886400634008777	1	0.89608373397435903	1	FALSE
Aciduliprofundum	19, 71, 39, 44, 88, 44, 54	24, 34, 55, 75, 57, 31	58, 29, 35, 40, 39, 57, 56	80, 32, 14, 18, 40, 75, 56	NC_vs_L156_4_MUC	0.793458780311555		1.0922650473053399	NA	0.00518828503503244	1.25607525561409	6.0296758855341998E-3	0.498886414714208	0.81721259765873699	1	0.83771306818181801	1	FALSE
Aciduliprofundum	19, 71, 39, 44, 88, 44, 54	24, 34, 55, 75, 57, 31	58, 29, 35, 40, 39, 57, 56	80, 32, 14, 18, 40, 75, 56	NC_vs_LGG_MUC	0.639404141661659		NA	0.77835064945546695	-0.0242276036283657	1.15277126650682	-2.0651953704750099E-2	0.492187504416227	0.87272190474183697	1	0.86978256118881103	1	FALSE
Aciduliprofundum	19, 71, 39, 44, 88, 44, 54	24, 34, 55, 75, 57, 31	58, 29, 35, 40, 39, 57, 56	80, 32, 14, 18, 40, 75, 56	MUC_vs_L156_4_MUC		0.981079888899211	1.1649186504851501	NA	-0.155927758028685	0.817572571643343	-0.195536418144336	0.408482182172915	0.79653576215862998	1	0.58083387966200495	0.995157103537456	FALSE
Aciduliprofundum	19, 71, 39, 44, 88, 44, 54	24, 34, 55, 75, 57, 31	58, 29, 35, 40, 39, 57, 56	80, 32, 14, 18, 40, 75, 56	MUC_vs_LGG_MUC		0.839457525593357	NA	0.87226127325467395	-0.0544900364706287	0.803989966946461	-6.0943243747466298E-2	0.477922090358689	0.86674040548299602	1	0.80443254662004704	1	FALSE
Aciduliprofundum	19, 71, 39, 44, 88, 44, 54	24, 34, 55, 75, 57, 31	58, 29, 35, 40, 39, 57, 56	80, 32, 14, 18, 40, 75, 56	L156_4_MUC_vs_LGG_MUC			1.0486111103798199	0.86965828657006305	-0.0858479541251631	0.910413641543615	-0.10371541462834701	0.449350678121296	0.85391980018917102	1	0.804423441142191	1	FALSE
Acinetobacter	8242, 10153, 9675, 7048, 12139, 9856, 6905	7524, 7138, 8392, 8715, 8088, 8625	11514, 9094, 7137, 9171, 6002, 8303, 8942	10380, 10145, 6727, 7404, 7704, 9839, 4798	NC_vs_MUC	8.50888108767963	8.41013498908157	NA	NA	-0.0908527916223578	0.210694865081734	-0.418460703590465	0.32589293940774	0.234669752363622	0.985450057020666	0.29823171620046601	0.987256442701854	FALSE
Acinetobacter	8242, 10153, 9675, 7048, 12139, 9856, 6905	7524, 7138, 8392, 8715, 8088, 8625	11514, 9094, 7137, 9171, 6002, 8303, 8942	10380, 10145, 6727, 7404, 7704, 9839, 4798	NC_vs_L156_4_MUC	8.53868990520011		8.4555010207279793	NA	-0.0576222836775271	0.181791327210708	-0.29713765285201499	0.379464338849189	0.56765223697961298	1	0.55062190413752898	1	FALSE
Acinetobacter	8242, 10153, 9675, 7048, 12139, 9856, 6905	7524, 7138, 8392, 8715, 8088, 8625	11514, 9094, 7137, 9171, 6002, 8303, 8942	10380, 10145, 6727, 7404, 7704, 9839, 4798	NC_vs_LGG_MUC	8.40930796902961		NA	8.2881774866394196	-0.0978162286649029	0.156070000388646	-0.59451418270707002	0.236979372178822	0.12416497267837499	0.99689914413778	0.14441287878787901	0.996622490737206	FALSE
Acinetobacter	8242, 10153, 9675, 7048, 12139, 9856, 6905	7524, 7138, 8392, 8715, 8088, 8625	11514, 9094, 7137, 9171, 6002, 8303, 8942	10380, 10145, 6727, 7404, 7704, 9839, 4798	MUC_vs_L156_4_MUC		8.51365606798741	8.5342962004139409	NA	-0.0383877554744405	0.199805620375519	-0.184393897309334	0.412026763583972	0.48471771658146801	0.998139776773475	0.57481971153846201	0.993339555708818	FALSE
Acinetobacter	8242, 10153, 9675, 7048, 12139, 9856, 6905	7524, 7138, 8392, 8715, 8088, 8625	11514, 9094, 7137, 9171, 6002, 8303, 8942	10380, 10145, 6727, 7404, 7704, 9839, 4798	MUC_vs_LGG_MUC		8.39386956308789	NA	8.3668632764390196	0.0227657556718253	0.167183780056134	0.119155711240053	0.434895870760785	0.90065085618529706	1	0.77328270687645695	1	FALSE
Acinetobacter	8242, 10153, 9675, 7048, 12139, 9856, 6905	7524, 7138, 8392, 8715, 8088, 8625	11514, 9094, 7137, 9171, 6002, 8303, 8942	10380, 10145, 6727, 7404, 7704, 9839, 4798	L156_4_MUC_vs_LGG_MUC			8.4030339107124501	8.3567136800896904	-0.0505377775018623	0.143733371441208	-0.34197403495570899	0.346354262552145	0.31942594607555902	1	0.45193218240093203	0.999152064108572	FALSE
Acionnavirus	0, 2, 1, 0, 0, 2, 0	0, 0, 1, 6, 1, 0	0, 1, 1, 3, 1, 2, 1	3, 2, 1, 0, 0, 2, 0	NC_vs_MUC	-4.37725564044344	-4.19025500511409	NA	NA	0.161476800230533	2.77136610120461	5.15917986044203E-2	0.464285729190488	0.66223110383966899	0.998107577015246	0.71082823426573405	0.98750867774985	FALSE
Acionnavirus	0, 2, 1, 0, 0, 2, 0	0, 0, 1, 6, 1, 0	0, 1, 1, 3, 1, 2, 1	3, 2, 1, 0, 0, 2, 0	NC_vs_L156_4_MUC	-4.27948524482827		-5.0763322757917804	NA	-0.752785033033243	3.72802931976155	-0.16915355024182499	0.404017898519812	0.56979702576302804	0.992281543599939	0.56961593094405605	0.981712396367797	FALSE
Acionnavirus	0, 2, 1, 0, 0, 2, 0	0, 0, 1, 6, 1, 0	0, 1, 1, 3, 1, 2, 1	3, 2, 1, 0, 0, 2, 0	NC_vs_LGG_MUC	-4.34520149869852		NA	-5.0360308083357097	-0.32112460980481	3.82833113570348	-7.1912994789174803E-2	0.45194807921503	0.70796516582540203	1	0.72135416666666696	0.998059814363268	FALSE
Acionnavirus	0, 2, 1, 0, 0, 2, 0	0, 0, 1, 6, 1, 0	0, 1, 1, 3, 1, 2, 1	3, 2, 1, 0, 0, 2, 0	MUC_vs_L156_4_MUC		-4.11413178749532	-5.0381285555872504	NA	0.858414847442109	3.28609656508283	0.23163136038398899	0.357142921730182	0.41715010094074001	0.997267895091834	0.49080802010489499	0.987184410843777	FALSE
Acionnavirus	0, 2, 1, 0, 0, 2, 0	0, 0, 1, 6, 1, 0	0, 1, 1, 3, 1, 2, 1	3, 2, 1, 0, 0, 2, 0	MUC_vs_LGG_MUC		-4.2207032468067	NA	-4.85097446082146	0.58464985205249	2.97597673613415	0.171421938140874	0.419270880177702	0.62107978660088003	0.996797404411713	0.63640005827505797	0.992950598969692	FALSE
Acionnavirus	0, 2, 1, 0, 0, 2, 0	0, 0, 1, 6, 1, 0	0, 1, 1, 3, 1, 2, 1	3, 2, 1, 0, 0, 2, 0	L156_4_MUC_vs_LGG_MUC			-5.2700909659443997	-5.0960513688838196	0.166693645723823	3.74895673148042	3.6440302969945403E-2	0.470129886983215	0.74685852886848803	1	0.70355295745920698	0.998361473858633	FALSE
Actibacterium	116, 54, 91, 76, 98, 75, 73	71, 74, 77, 49, 83, 79	108, 118, 61, 84, 98, 43, 63	63, 95, 76, 78, 84, 88, 53	NC_vs_MUC	1.81860638300371	1.6792677914017	NA	NA	-0.111252422709792	0.604797952355373	-0.20100898144621401	0.412946465846377	0.59159430563057702	0.997882215541036	0.69271743881118897	0.998481700172313	FALSE
Actibacterium	116, 54, 91, 76, 98, 75, 73	71, 74, 77, 49, 83, 79	108, 118, 61, 84, 98, 43, 63	63, 95, 76, 78, 84, 88, 53	NC_vs_L156_4_MUC	1.84832248304084		1.6699243436589599	NA	-0.132001185693452	0.495723916662542	-0.24816783476697499	0.381696480604547	0.54272830922516802	0.998935098980737	0.513612689393939	0.997903703552493	FALSE
Actibacterium	116, 54, 91, 76, 98, 75, 73	71, 74, 77, 49, 83, 79	108, 118, 61, 84, 98, 43, 63	63, 95, 76, 78, 84, 88, 53	NC_vs_LGG_MUC	1.72099259932241		NA	1.5338164752896499	-0.175315072516572	0.450914781951315	-0.34576271721243701	0.294270973293744	0.32093727382831599	1	0.34798404720279702	0.991649615503143	FALSE
Actibacterium	116, 54, 91, 76, 98, 75, 73	71, 74, 77, 49, 83, 79	108, 118, 61, 84, 98, 43, 63	63, 95, 76, 78, 84, 88, 53	MUC_vs_L156_4_MUC		1.79599379054509	1.74541241541818	NA	0.0364178724911728	0.59691300948491	4.9657674446657002E-2	0.474387538454592	0.84761999167309499	0.999414792035026	0.86446040938228397	1	FALSE
Actibacterium	116, 54, 91, 76, 98, 75, 73	71, 74, 77, 49, 83, 79	108, 118, 61, 84, 98, 43, 63	63, 95, 76, 78, 84, 88, 53	MUC_vs_LGG_MUC		1.65818630492433	NA	1.5886555667756701	0.0995278229990948	0.577019624090339	0.16271244938541499	0.429687540537985	0.70648172919519103	1	0.69671474358974395	1	FALSE
Actibacterium	116, 54, 91, 76, 98, 75, 73	71, 74, 77, 49, 83, 79	108, 118, 61, 84, 98, 43, 63	63, 95, 76, 78, 84, 88, 53	L156_4_MUC_vs_LGG_MUC			1.5911386999972601	1.5743558919952401	-0.0656749504837597	0.504833239744173	-0.128747369895127	0.43636367272951	0.59533544167395702	1	0.71286786130536095	1	FALSE
Actinacidiphila	214, 183, 260, 176, 263, 247, 184	176, 154, 178, 156, 196, 196	201, 233, 116, 208, 177, 86, 206	218, 167, 90, 154, 140, 190, 184	NC_vs_MUC	2.78445247572328	2.88865818564079	NA	NA	0.00763691309416359	0.553914277379127	1.2549692328627999E-2	0.498886414714208	0.61519300674675403	0.999918748292716	0.82700502622377603	1	FALSE
Actinacidiphila	214, 183, 260, 176, 263, 247, 184	176, 154, 178, 156, 196, 196	201, 233, 116, 208, 177, 86, 206	218, 167, 90, 154, 140, 190, 184	NC_vs_L156_4_MUC	2.81333810638398		3.0973376599501599	NA	0.284626463365545	0.356904184707582	0.62664950649131301	0.225446591776294	0.25228429910613698	0.941730718029239	9.4041375291375295E-2	0.58518972723606	FALSE
Actinacidiphila	214, 183, 260, 176, 263, 247, 184	176, 154, 178, 156, 196, 196	201, 233, 116, 208, 177, 86, 206	218, 167, 90, 154, 140, 190, 184	NC_vs_LGG_MUC	2.69652844364471		NA	2.76853462864685	0.0641374102191206	0.340117869047363	0.135120743825064	0.424479210342838	0.88482278703058803	1	0.600387893356643	0.997558057810696	FALSE
Actinacidiphila	214, 183, 260, 176, 263, 247, 184	176, 154, 178, 156, 196, 196	201, 233, 116, 208, 177, 86, 206	218, 167, 90, 154, 140, 190, 184	MUC_vs_L156_4_MUC		2.97369842099059	3.18105946491655	NA	-0.214709953113338	0.337917017891991	-0.53384763702076399	0.218262976870934	0.102765043088011	0.93454218391314	9.5411749708624705E-2	0.66571626737192	FALSE
Actinacidiphila	214, 183, 260, 176, 263, 247, 184	176, 154, 178, 156, 196, 196	201, 233, 116, 208, 177, 86, 206	218, 167, 90, 154, 140, 190, 184	MUC_vs_LGG_MUC		2.86669960069251	NA	2.8582457137643602	-0.0110934994398555	0.352680846675802	-1.7817979014150699E-2	0.489583339222754	0.50560706042762005	1	0.77645141317016297	0.999140390449493	FALSE
Actinacidiphila	214, 183, 260, 176, 263, 247, 184	176, 154, 178, 156, 196, 196	201, 233, 116, 208, 177, 86, 206	218, 167, 90, 154, 140, 190, 184	L156_4_MUC_vs_LGG_MUC			3.04666704894951	2.8377979177950401	-0.211393402833698	0.212945579048356	-0.923445800290565	0.166234104697145	6.5389207980047895E-2	0.863679002968896	7.6668123543123495E-2	0.829562796322132	FALSE
Actinoalloteichus	392, 392, 568, 433, 643, 414, 336	444, 534, 401, 569, 551, 553	464, 530, 306, 505, 428, 463, 395	652, 445, 250, 321, 392, 445, 237	NC_vs_MUC	4.02164319855163	4.15643481251197	NA	NA	0.0918475587859389	0.300628667659692	0.27578088745559098	0.407572422630826	0.74758486235587296	1	0.56145287004662003	0.992137513005936	FALSE
Actinoalloteichus	392, 392, 568, 433, 643, 414, 336	444, 534, 401, 569, 551, 553	464, 530, 306, 505, 428, 463, 395	652, 445, 250, 321, 392, 445, 237	NC_vs_L156_4_MUC	4.05132855767452		4.11511837941966	NA	0.0607871100246316	0.266496880457407	0.18994065085404799	0.412026763583972	0.76114789539002303	1	0.56102946532634002	0.96604130103945	FALSE
Actinoalloteichus	392, 392, 568, 433, 643, 414, 336	444, 534, 401, 569, 551, 553	464, 530, 306, 505, 428, 463, 395	652, 445, 250, 321, 392, 445, 237	NC_vs_LGG_MUC	3.92621556621237		NA	4.3090173533567597	0.358003121622009	0.271159445533145	1.06732042116165	0.169271165627621	3.5137300958611298E-2	0.956105349269648	3.8324956293706303E-2	0.726986812406116	FALSE
Actinoalloteichus	392, 392, 568, 433, 643, 414, 336	444, 534, 401, 569, 551, 553	464, 530, 306, 505, 428, 463, 395	652, 445, 250, 321, 392, 445, 237	MUC_vs_L156_4_MUC		4.2603034257676	4.1993276238773296	NA	0.0126613626817766	0.278552076107778	4.9511782313910603E-2	0.478841879585604	0.85939208220381702	1	0.86498397435897401	0.999971709718535	FALSE
Actinoalloteichus	392, 392, 568, 433, 643, 414, 336	444, 534, 401, 569, 551, 553	464, 530, 306, 505, 428, 463, 395	652, 445, 250, 321, 392, 445, 237	MUC_vs_LGG_MUC		4.13853598613317	NA	4.3791224087306402	-0.273347740445873	0.290882899393626	-0.94029589935800295	0.150649734391232	4.20471144523301E-2	0.711135647429695	3.4873980186480198E-2	0.484438425431758	FALSE
Actinoalloteichus	392, 392, 568, 433, 643, 414, 336	444, 534, 401, 569, 551, 553	464, 530, 306, 505, 428, 463, 395	652, 445, 250, 321, 392, 445, 237	L156_4_MUC_vs_LGG_MUC			4.0714212012706996	4.3678275886913296	0.291006446750381	0.266758689813996	1.0196613239597401	0.163636709071714	3.49727438406046E-2	0.989567780618392	2.8509251165501199E-2	0.744556500969203	FALSE
Actinobacillus	1202, 1349, 1326, 1071, 1513, 1256, 854	1116, 1031, 1179, 1327, 1352, 1423	1136, 1056, 679, 973, 776, 775, 1160	1459, 1335, 840, 1080, 1251, 1373, 768	NC_vs_MUC	5.68573892537711	5.16107725977643	NA	NA	-0.522674266632078	0.156912077898692	-2.9952561605227701	0.000156632676208107	1.69795974893829E-4	0.0594380005149417	5.8730332167832196E-4	0.118638814988269	FALSE
Actinobacillus	1202, 1349, 1326, 1071, 1513, 1256, 854	1116, 1031, 1179, 1327, 1352, 1423	1136, 1056, 679, 973, 776, 775, 1160	1459, 1335, 840, 1080, 1251, 1373, 768	NC_vs_L156_4_MUC	5.71196674520874		5.5597390841526098	NA	-0.148795212894534	0.149083832232667	-0.84801427430913501	0.218750170826468	8.1595460109624998E-2	0.82962608150541	0.11521161130536101	0.837740507881715	FALSE
Actinobacillus	1202, 1349, 1326, 1071, 1513, 1256, 854	1116, 1031, 1179, 1327, 1352, 1423	1136, 1056, 679, 973, 776, 775, 1160	1459, 1335, 840, 1080, 1251, 1373, 768	NC_vs_LGG_MUC	5.58807094107455		NA	5.58378057964077	-0.00391866783286954	0.103497879722164	-3.5164813122906403E-2	0.485714293752376	0.74293363043913796	0.998652472765363	0.77272727272727304	0.997715525081855	FALSE
Actinobacillus	1202, 1349, 1326, 1071, 1513, 1256, 854	1116, 1031, 1179, 1327, 1352, 1423	1136, 1056, 679, 973, 776, 775, 1160	1459, 1335, 840, 1080, 1251, 1373, 768	MUC_vs_L156_4_MUC		5.27740989954377	5.6429221497236597	NA	-0.354096418393785	0.213648881701636	-1.6352729781502799	0.0491081450808884	1.5988283286121801E-3	0.318960719240711	2.37652972027974E-3	0.195786078217384	FALSE
Actinobacillus	1202, 1349, 1326, 1071, 1513, 1256, 854	1116, 1031, 1179, 1327, 1352, 1423	1136, 1056, 679, 973, 776, 775, 1160	1459, 1335, 840, 1080, 1251, 1373, 768	MUC_vs_LGG_MUC		5.14786001299076	NA	5.6643584697811598	-0.503493653759522	0.181984505890766	-2.7352802208274798	0.00263029476749377	1.2324363393878199E-4	0.128812817243669	1.7300407925408199E-4	0.0186028408802266	TRUE
Actinobacillus	1202, 1349, 1326, 1071, 1513, 1256, 854	1116, 1031, 1179, 1327, 1352, 1423	1136, 1056, 679, 973, 776, 775, 1160	1459, 1335, 840, 1080, 1251, 1373, 768	L156_4_MUC_vs_LGG_MUC			5.5038646793534998	5.6504338300798498	0.123080084200514	0.164762967664586	0.71043283360003895	0.244791861707482	0.119188340011149	0.994696945728172	0.118170891608392	0.932550763199299	FALSE
Actinobaculum	133, 101, 201, 104, 122, 178, 96	113, 86, 95, 133, 110, 119	92, 155, 106, 93, 84, 74, 99	135, 215, 79, 147, 155, 123, 83	NC_vs_MUC	2.49676996488188	1.88174572624946	NA	NA	-0.566616556398124	0.52138423749147	-1.1006821554886099	0.131403451765046	1.53272540459981E-2	0.407332347381722	2.69931891025641E-2	0.473245393499687	FALSE
Actinobaculum	133, 101, 201, 104, 122, 178, 96	113, 86, 95, 133, 110, 119	92, 155, 106, 93, 84, 74, 99	135, 215, 79, 147, 155, 123, 83	NC_vs_L156_4_MUC	2.51380516179322		2.3507620742549298	NA	-0.161392967028037	0.476799982330184	-0.35019174114358498	0.339285788703532	0.31189694835493997	0.992811014937675	0.38313119172494198	0.990637493403159	FALSE
Actinobaculum	133, 101, 201, 104, 122, 178, 96	113, 86, 95, 133, 110, 119	92, 155, 106, 93, 84, 74, 99	135, 215, 79, 147, 155, 123, 83	NC_vs_LGG_MUC	2.42238227868329		NA	2.0538896612699999	-0.360569600274848	0.426871015651594	-0.84455628437777797	0.174026292765358	5.9417426778608499E-2	0.963387127283136	8.6602199883449901E-2	0.940285793182385	FALSE
Actinobaculum	133, 101, 201, 104, 122, 178, 96	113, 86, 95, 133, 110, 119	92, 155, 106, 93, 84, 74, 99	135, 215, 79, 147, 155, 123, 83	MUC_vs_L156_4_MUC		1.99527330808596	2.4568220169417598	NA	-0.391005896803612	0.525399758259142	-0.76533667099723102	0.223214451413805	9.2076759178532294E-2	0.903715521929241	8.7685751748251703E-2	0.730541040110834	FALSE
Actinobaculum	133, 101, 201, 104, 122, 178, 96	113, 86, 95, 133, 110, 119	92, 155, 106, 93, 84, 74, 99	135, 215, 79, 147, 155, 123, 83	MUC_vs_LGG_MUC		1.88177387415866	NA	2.1356567186862399	-0.223547230126646	0.417042354349078	-0.47640783056085001	0.299479301707933	0.29387169876901797	0.978805874582223	0.260580565268065	0.915747094206493	FALSE
Actinobaculum	133, 101, 201, 104, 122, 178, 96	113, 86, 95, 133, 110, 119	92, 155, 106, 93, 84, 74, 99	135, 215, 79, 147, 155, 123, 83	L156_4_MUC_vs_LGG_MUC			2.2882386887937498	2.1041153232199798	-0.165083626587984	0.431839615171613	-0.38315418326847001	0.341145933187038	0.39394672203011499	1	0.44535802738927699	0.998262455981072	FALSE
Actinocatenispora	389, 484, 493, 366, 635, 365, 327	348, 379, 363, 370, 543, 586	372, 460, 257, 485, 584, 466, 352	445, 391, 240, 304, 339, 424, 214	NC_vs_MUC	3.89935470299922	4.0336079988203	NA	NA	0.0986053753152074	0.382265758413792	0.197816339427208	0.415178607690366	0.42367958991309501	0.999902973950405	0.60016025641025605	0.99552386473121	FALSE
Actinocatenispora	389, 484, 493, 366, 635, 365, 327	348, 379, 363, 370, 543, 586	372, 460, 257, 485, 584, 466, 352	445, 391, 240, 304, 339, 424, 214	NC_vs_L156_4_MUC	3.91611654996313		4.0726430431346703	NA	0.168451053970848	0.224241687779717	0.68397901987731802	0.22767873218281	0.13083011198844199	0.739613646591088	0.116773200757576	0.591819383736296	FALSE
Actinocatenispora	389, 484, 493, 366, 635, 365, 327	348, 379, 363, 370, 543, 586	372, 460, 257, 485, 584, 466, 352	445, 391, 240, 304, 339, 424, 214	NC_vs_LGG_MUC	3.80034369733365		NA	3.9684078639865499	0.197653648125469	0.259853766594405	0.71455498503015202	0.207792457284853	8.2909210312806694E-2	0.989630787313921	9.2830346736596694E-2	0.783049461115156	FALSE
Actinocatenispora	389, 484, 493, 366, 635, 365, 327	348, 379, 363, 370, 543, 586	372, 460, 257, 485, 584, 466, 352	445, 391, 240, 304, 339, 424, 214	MUC_vs_L156_4_MUC		4.14886669863695	4.1556646342699999	NA	-0.0592673893128968	0.433547168669366	-0.124718928857196	0.457589303451011	0.899694202849603	1	0.73101963141025605	1	FALSE
Actinocatenispora	389, 484, 493, 366, 635, 365, 327	348, 379, 363, 370, 543, 586	372, 460, 257, 485, 584, 466, 352	445, 391, 240, 304, 339, 424, 214	MUC_vs_LGG_MUC		4.01038158354338	NA	4.0533209499766398	-0.131849907975561	0.460238860172058	-0.25947318861949797	0.410389662441088	0.64340268189828098	1	0.49436370920745898	0.998494717130204	FALSE
Actinocatenispora	389, 484, 493, 366, 635, 365, 327	348, 379, 363, 370, 543, 586	372, 460, 257, 485, 584, 466, 352	445, 391, 240, 304, 339, 424, 214	L156_4_MUC_vs_LGG_MUC			4.0338475065929202	4.0311509316512701	0.0555224545540023	0.32060242327396	0.154681861860407	0.440104201008948	0.57457979049791397	1	0.64096190268065301	1	FALSE
Actinokineospora	314, 228, 361, 196, 339, 230, 299	185, 215, 143, 179, 250, 235	237, 305, 159, 291, 238, 155, 253	217, 177, 133, 95, 246, 221, 101	NC_vs_MUC	2.91082710302441	3.253493822017	NA	NA	0.30371192202716	0.470042149213319	0.60670788651763197	0.238839434831137	0.132224995089366	0.908593903258643	0.13006719842657299	0.788108246092446	FALSE
Actinokineospora	314, 228, 361, 196, 339, 230, 299	185, 215, 143, 179, 250, 235	237, 305, 159, 291, 238, 155, 253	217, 177, 133, 95, 246, 221, 101	NC_vs_L156_4_MUC	2.95188873816649		3.3920487857675199	NA	0.521546829654778	0.467010990546854	1.04793561219261	0.11135898045312	1.42041014677115E-2	0.356938358108784	8.0037150349650497E-3	0.187911679632277	FALSE
Actinokineospora	314, 228, 361, 196, 339, 230, 299	185, 215, 143, 179, 250, 235	237, 305, 159, 291, 238, 155, 253	217, 177, 133, 95, 246, 221, 101	NC_vs_LGG_MUC	2.81947191924981		NA	2.9929468440112701	0.170208610046882	0.462640916378744	0.36517404265439601	0.32467543706256	0.40724277295031902	1	0.36414627039627001	0.996085393754895	FALSE
Actinokineospora	314, 228, 361, 196, 339, 230, 299	185, 215, 143, 179, 250, 235	237, 305, 159, 291, 238, 155, 253	217, 177, 133, 95, 246, 221, 101	MUC_vs_L156_4_MUC		3.37238857537979	3.4877691483708699	NA	-0.220560841879347	0.456410158137639	-0.51661556841387202	0.312500090589977	0.17150041750612199	0.972483805573253	0.21484375	0.9096145499268	FALSE
Actinokineospora	314, 228, 361, 196, 339, 230, 299	185, 215, 143, 179, 250, 235	237, 305, 159, 291, 238, 155, 253	217, 177, 133, 95, 246, 221, 101	MUC_vs_LGG_MUC		3.24139273503692	NA	3.0667281884390301	0.136357692485058	0.437942009415159	0.32701852360685502	0.367187580755307	0.43579205696935702	1	0.45218713578088598	0.999528612748508	FALSE
Actinokineospora	314, 228, 361, 196, 339, 230, 299	185, 215, 143, 179, 250, 235	237, 305, 159, 291, 238, 155, 253	217, 177, 133, 95, 246, 221, 101	L156_4_MUC_vs_LGG_MUC			3.3455211385321499	3.0518307542898202	-0.362973000856189	0.421945981265009	-0.80153681691253997	0.161458686612955	4.6041372705287999E-2	0.906880585842759	7.7360139860139898E-2	0.88119886030041	FALSE
Actinomadura	1851, 1599, 2276, 1433, 2357, 1612, 1546	1484, 1417, 1251, 1137, 1924, 1840	1329, 1889, 1050, 1771, 1691, 1205, 1484	1679, 1679, 920, 1006, 1384, 1723, 873	NC_vs_MUC	5.89671302051685	5.8368200756059	NA	NA	-0.0170899225388839	0.302828044452072	-5.52124383482386E-2	0.482142864566691	0.92723511102656897	1	0.93242369609557096	1	FALSE
Actinomadura	1851, 1599, 2276, 1433, 2357, 1612, 1546	1484, 1417, 1251, 1137, 1924, 1840	1329, 1889, 1050, 1771, 1691, 1205, 1484	1679, 1679, 920, 1006, 1384, 1723, 873	NC_vs_L156_4_MUC	5.91513769055989		6.1617886646137299	NA	0.25325420616944	0.188830906223336	1.2742486210753501	0.0868602264614175	6.4675263428417996E-3	0.282944138898279	6.5013111888112003E-3	0.176248496585047	FALSE
Actinomadura	1851, 1599, 2276, 1433, 2357, 1612, 1546	1484, 1417, 1251, 1137, 1924, 1840	1329, 1889, 1050, 1771, 1691, 1205, 1484	1679, 1679, 920, 1006, 1384, 1723, 873	NC_vs_LGG_MUC	5.79391363690346		NA	5.9403226932071203	0.132697212195873	0.297170279566666	0.41712317774586799	0.314285835404987	0.48918413592454801	1	0.25118371212121199	0.999391162814458	FALSE
Actinomadura	1851, 1599, 2276, 1433, 2357, 1612, 1546	1484, 1417, 1251, 1137, 1924, 1840	1329, 1889, 1050, 1771, 1691, 1205, 1484	1679, 1679, 920, 1006, 1384, 1723, 873	MUC_vs_L156_4_MUC		5.94636008578203	6.2505025193730299	NA	-0.263532683143292	0.302210307495891	-0.78751200573429903	0.194196631420198	5.7177726717345098E-2	0.886893834696448	6.4375728438228405E-2	0.700315459019018	FALSE
Actinomadura	1851, 1599, 2276, 1433, 2357, 1612, 1546	1484, 1417, 1251, 1137, 1924, 1840	1329, 1889, 1050, 1771, 1691, 1205, 1484	1679, 1679, 920, 1006, 1384, 1723, 873	MUC_vs_LGG_MUC		5.83122928120065	NA	6.0170042372633903	-0.0751255262486969	0.394922371684823	-0.17240923466165201	0.416666715107143	0.59910921866756195	1	0.53005718240093203	0.998968762588357	FALSE
Actinomadura	1851, 1599, 2276, 1433, 2357, 1612, 1546	1484, 1417, 1251, 1137, 1924, 1840	1329, 1889, 1050, 1771, 1691, 1205, 1484	1679, 1679, 920, 1006, 1384, 1723, 873	L156_4_MUC_vs_LGG_MUC			6.1070034078806703	6.0064093314787401	-0.134995914286659	0.272255839475067	-0.43748273924275599	0.280519633363839	0.19455049351765499	1	0.242815777972028	0.996802663698802	FALSE
Actinomarinicola	240, 167, 269, 123, 240, 180, 195	142, 171, 117, 109, 183, 225	136, 198, 133, 163, 210, 116, 203	132, 113, 76, 92, 121, 166, 50	NC_vs_MUC	2.19607038218136	2.69580213720475	NA	NA	0.488349007385292	0.48124286322984	0.91457948280655399	0.146993609419768	2.93563144778494E-2	0.531988123153921	2.9579144813519798E-2	0.37917699105739	FALSE
Actinomarinicola	240, 167, 269, 123, 240, 180, 195	142, 171, 117, 109, 183, 225	136, 198, 133, 163, 210, 116, 203	132, 113, 76, 92, 121, 166, 50	NC_vs_L156_4_MUC	2.22432069437679		2.9146973909317602	NA	0.724588077455961	0.434866657976608	1.64406122835755	0.0289549603828145	1.1596939874986901E-3	0.170488780444297	1.0744463869464299E-3	0.0706368343382992	FALSE
Actinomarinicola	240, 167, 269, 123, 240, 180, 195	142, 171, 117, 109, 183, 225	136, 198, 133, 163, 210, 116, 203	132, 113, 76, 92, 121, 166, 50	NC_vs_LGG_MUC	2.10788538702812		NA	2.6721410382990101	0.513513547225796	0.493646057705788	0.93386582572072296	0.168831500527403	4.9674721571682699E-2	0.966896322771775	5.3576631701631697E-2	0.750104481673944	FALSE
Actinomarinicola	240, 167, 269, 123, 240, 180, 195	142, 171, 117, 109, 183, 225	136, 198, 133, 163, 210, 116, 203	132, 113, 76, 92, 121, 166, 50	MUC_vs_L156_4_MUC		2.78101234201787	2.9917057451523998	NA	-0.259198243914025	0.50264348354213	-0.46610680237827201	0.302895419405198	0.23810152967398701	0.98784905343911	0.24164572406759899	0.930426108997745	FALSE
Actinomarinicola	240, 167, 269, 123, 240, 180, 195	142, 171, 117, 109, 183, 225	136, 198, 133, 163, 210, 116, 203	132, 113, 76, 92, 121, 166, 50	MUC_vs_LGG_MUC		2.66096914968002	NA	2.7250014137879699	-0.00433614228197943	0.557379243060702	-6.2326347781757798E-3	0.494791669610418	0.86773845156887297	1	0.88365930944055904	1	FALSE
Actinomarinicola	240, 167, 269, 123, 240, 180, 195	142, 171, 117, 109, 183, 225	136, 198, 133, 163, 210, 116, 203	132, 113, 76, 92, 121, 166, 50	L156_4_MUC_vs_LGG_MUC			2.84102946532514	2.7443799465211902	-0.259110481978561	0.529588964072925	-0.45306398584120899	0.322916781096678	0.226434888627077	1	0.33594660547785499	0.999521514215491	FALSE
Actinomyces	3533, 3014, 4597, 2872, 4597, 3738, 2928	2727, 2925, 2883, 2820, 4011, 4020	3248, 4170, 2277, 3990, 3642, 2727, 3104	3426, 3526, 1879, 2410, 3317, 3614, 1829	NC_vs_MUC	6.97916274110561	6.91167065703508	NA	NA	0.00730095829159172	0.261327008252013	3.1538037442098599E-2	0.492204903000226	0.68959517735643105	1	0.89246885926573405	1	FALSE
Actinomyces	3533, 3014, 4597, 2872, 4597, 3738, 2928	2727, 2925, 2883, 2820, 4011, 4020	3248, 4170, 2277, 3990, 3642, 2727, 3104	3426, 3526, 1879, 2410, 3317, 3614, 1829	NC_vs_L156_4_MUC	7.00417298959901		7.1468433757231402	NA	0.133588657985136	0.149686412986074	0.88076187672136197	0.149220775507103	3.5492371745766901E-2	0.491423151157965	3.0762856934731901E-2	0.351438086526457	FALSE
Actinomyces	3533, 3014, 4597, 2872, 4597, 3738, 2928	2727, 2925, 2883, 2820, 4011, 4020	3248, 4170, 2277, 3990, 3642, 2727, 3104	3426, 3526, 1879, 2410, 3317, 3614, 1829	NC_vs_LGG_MUC	6.87528591061629		NA	6.9165863636631899	0.0680682847875822	0.199158416051794	0.32046360807678298	0.375000075351832	0.36690046426742001	1	0.44919143356643398	1	FALSE
Actinomyces	3533, 3014, 4597, 2872, 4597, 3738, 2928	2727, 2925, 2883, 2820, 4011, 4020	3248, 4170, 2277, 3990, 3642, 2727, 3104	3426, 3526, 1879, 2410, 3317, 3614, 1829	MUC_vs_L156_4_MUC		7.02721153696031	7.22669463245043	NA	-0.140307492087991	0.263399419521925	-0.43509778787133202	0.391982229463867	0.36418272460354301	0.997490314911865	0.431221773018648	0.991164804849635	FALSE
Actinomyces	3533, 3014, 4597, 2872, 4597, 3738, 2928	2727, 2925, 2883, 2820, 4011, 4020	3248, 4170, 2277, 3990, 3642, 2727, 3104	3426, 3526, 1879, 2410, 3317, 3614, 1829	MUC_vs_LGG_MUC		6.89363606167138	NA	6.9870590910255297	-0.0537154659019059	0.331793148418098	-0.166499515286335	0.390625064918509	0.77037107092691604	1	0.55021671037296005	1	FALSE
Actinomyces	3533, 3014, 4597, 2872, 4597, 3738, 2928	2727, 2925, 2883, 2820, 4011, 4020	3248, 4170, 2277, 3990, 3642, 2727, 3104	3426, 3526, 1879, 2410, 3317, 3614, 1829	L156_4_MUC_vs_LGG_MUC			7.0898058959548704	6.9846161351641802	-0.0784495337899154	0.193751136426457	-0.35236946463305802	0.345454641518724	0.445170386212491	1	0.49794216200466201	1	FALSE
Actinoplanes	2929, 2394, 3328, 2192, 3592, 2598, 2282	2059, 2251, 2007, 2053, 2780, 3058	2450, 3176, 1743, 2953, 2602, 2103, 2338	2772, 2861, 1434, 1919, 2528, 2738, 1308	NC_vs_MUC	6.63067976784327	6.51107233286445	NA	NA	-0.00314543791718602	0.260164320817935	-1.5644582066708299E-2	0.494432073571316	0.92011089469541796	1	0.90068655303030298	1	FALSE
Actinoplanes	2929, 2394, 3328, 2192, 3592, 2598, 2282	2059, 2251, 2007, 2053, 2780, 3058	2450, 3176, 1743, 2953, 2602, 2103, 2338	2772, 2861, 1434, 1919, 2528, 2738, 1308	NC_vs_L156_4_MUC	6.66166761496209		6.7574384435799599	NA	0.122337782193371	0.179976674086495	0.67989100850481798	0.229398821885103	9.1581278499747704E-2	0.708648115389995	9.72237398018648E-2	0.617621040138521	FALSE
Actinoplanes	2929, 2394, 3328, 2192, 3592, 2598, 2282	2059, 2251, 2007, 2053, 2780, 3058	2450, 3176, 1743, 2953, 2602, 2103, 2338	2772, 2861, 1434, 1919, 2528, 2738, 1308	NC_vs_LGG_MUC	6.52491898326935		NA	6.5238797925118304	0.0108647599620699	0.230915559372335	4.1140166758298499E-2	0.488311694886532	0.90912079421676295	1	0.81901952214452201	1	FALSE
Actinoplanes	2929, 2394, 3328, 2192, 3592, 2598, 2282	2059, 2251, 2007, 2053, 2780, 3058	2450, 3176, 1743, 2953, 2602, 2103, 2338	2772, 2861, 1434, 1919, 2528, 2738, 1308	MUC_vs_L156_4_MUC		6.62004126388757	6.8440213581241496	NA	-0.138478696561373	0.259109822268353	-0.53170845440941505	0.321428656411867	0.21777321934587701	0.984163702760391	0.25920563811188801	0.952849042711199	FALSE
Actinoplanes	2929, 2394, 3328, 2192, 3592, 2598, 2282	2059, 2251, 2007, 2053, 2780, 3058	2450, 3176, 1743, 2953, 2602, 2103, 2338	2772, 2861, 1434, 1919, 2528, 2738, 1308	MUC_vs_LGG_MUC		6.50197468265409	NA	6.5957678599329403	0.00694165603234875	0.316835937850555	2.09770623521645E-2	0.483116892619525	0.93773213815842305	1	0.90028591200466201	1	FALSE
Actinoplanes	2929, 2394, 3328, 2192, 3592, 2598, 2282	2059, 2251, 2007, 2053, 2780, 3058	2450, 3176, 1743, 2953, 2602, 2103, 2338	2772, 2861, 1434, 1919, 2528, 2738, 1308	L156_4_MUC_vs_LGG_MUC			6.7003682824391397	6.5964758238833303	-0.123604696073399	0.22151442234975	-0.52061995283625795	0.302083465964847	0.193919504184004	0.998042978832449	0.28387237762237799	0.997548297220909	FALSE
Actinopolymorpha	238, 239, 324, 191, 319, 207, 191	194, 220, 144, 160, 257, 308	157, 258, 167, 193, 233, 183, 143	201, 241, 145, 168, 226, 227, 76	NC_vs_MUC	3.06875273324877	2.91542195616342	NA	NA	-0.10088631762842	0.491171122854486	-0.19783417363883299	0.425389786554162	0.64826450405725	0.999734149216493	0.64567854020978999	0.999443583037333	FALSE
Actinopolymorpha	238, 239, 324, 191, 319, 207, 191	194, 220, 144, 160, 257, 308	157, 258, 167, 193, 233, 183, 143	201, 241, 145, 168, 226, 227, 76	NC_vs_L156_4_MUC	3.08279043655098		3.2819115711517601	NA	0.190994740983817	0.293408084607897	0.57258445326366603	0.222717314741987	0.124621980291464	0.766565258631204	9.26618953962704E-2	0.550504959382524	FALSE
Actinopolymorpha	238, 239, 324, 191, 319, 207, 191	194, 220, 144, 160, 257, 308	157, 258, 167, 193, 233, 183, 143	201, 241, 145, 168, 226, 227, 76	NC_vs_LGG_MUC	2.95015249832402		NA	3.1225795318790901	0.188384295465375	0.526336144303327	0.314817197218483	0.355844244237074	0.51293886010135903	1	0.37976216491841502	1	FALSE
Actinopolymorpha	238, 239, 324, 191, 319, 207, 191	194, 220, 144, 160, 257, 308	157, 258, 167, 193, 233, 183, 143	201, 241, 145, 168, 226, 227, 76	MUC_vs_L156_4_MUC		3.02525480303849	3.3551588456222401	NA	-0.323840870169478	0.409716670374148	-0.69667064674735402	0.216035808007008	8.1071114861227297E-2	0.909193927126202	8.4867606351981303E-2	0.723475152038885	FALSE
Actinopolymorpha	238, 239, 324, 191, 319, 207, 191	194, 220, 144, 160, 257, 308	157, 258, 167, 193, 233, 183, 143	201, 241, 145, 168, 226, 227, 76	MUC_vs_LGG_MUC		2.90693117268945	NA	3.1823992446595	-0.224683668272809	0.547247151641826	-0.40418071854463999	0.351562591995791	0.35897302388445701	1	0.31525895979021001	0.981697918957038	FALSE
Actinopolymorpha	238, 239, 324, 191, 319, 207, 191	194, 220, 144, 160, 257, 308	157, 258, 167, 193, 233, 183, 143	201, 241, 145, 168, 226, 227, 76	L156_4_MUC_vs_LGG_MUC			3.2165456489050599	3.1977637817600701	-0.056086731022309	0.395806152286036	-0.14999570934211501	0.438961073796725	0.52494076739270101	1	0.75643757284382296	1	FALSE
Actinopolyspora	137, 137, 224, 122, 256, 95, 92	132, 165, 129, 113, 226, 255	177, 173, 102, 197, 216, 208, 150	218, 174, 99, 83, 144, 213, 68	NC_vs_MUC	2.61674481058174	2.68592069799666	NA	NA	0.151268392598594	0.568364584162451	0.23324723146675799	0.400890911239789	0.40534276151711801	0.999127225633069	0.46900495337995302	0.994176542186162	FALSE
Actinopolyspora	137, 137, 224, 122, 256, 95, 92	132, 165, 129, 113, 226, 255	177, 173, 102, 197, 216, 208, 150	218, 174, 99, 83, 144, 213, 68	NC_vs_L156_4_MUC	2.64970466432323		2.5111494787461499	NA	-0.100978714816888	0.566180495564972	-0.16916715490540599	0.408482182172915	0.64561951410543705	1	0.65108264131701599	1	FALSE
Actinopolyspora	137, 137, 224, 122, 256, 95, 92	132, 165, 129, 113, 226, 255	177, 173, 102, 197, 216, 208, 150	218, 174, 99, 83, 144, 213, 68	NC_vs_LGG_MUC	2.53306907980118		NA	2.6720883548674199	0.18320442878534	0.592149063182754	0.30699965035297699	0.361979251101421	0.44438660414877201	1	0.431126165501166	0.998505063060516	FALSE
Actinopolyspora	137, 137, 224, 122, 256, 95, 92	132, 165, 129, 113, 226, 255	177, 173, 102, 197, 216, 208, 150	218, 174, 99, 83, 144, 213, 68	MUC_vs_L156_4_MUC		2.8043896692703	2.6161432827344702	NA	0.232851231201717	0.548980067079269	0.42219755786500901	0.321428656411867	0.20120195508643399	0.997002453906879	0.27310515005827501	0.99840084630187	FALSE
Actinopolyspora	137, 137, 224, 122, 256, 95, 92	132, 165, 129, 113, 226, 255	177, 173, 102, 197, 216, 208, 150	218, 174, 99, 83, 144, 213, 68	MUC_vs_LGG_MUC		2.67226028391472	NA	2.7601509453015298	0.0148965661907861	0.580284562209578	2.2346769999606601E-2	0.490909096021754	0.90826903890086097	1	0.88419653263403297	1	FALSE
Actinopolyspora	137, 137, 224, 122, 256, 95, 92	132, 165, 129, 113, 226, 255	177, 173, 102, 197, 216, 208, 150	218, 174, 99, 83, 144, 213, 68	L156_4_MUC_vs_LGG_MUC			2.4730392649700002	2.75063517913958	0.261171934078096	0.605202958591359	0.41907094790628002	0.320312616608314	0.27252029288506902	1	0.27172567016317001	0.99898222753366	FALSE
Actinosynnema	560, 373, 768, 475, 563, 469, 489	308, 417, 348, 358, 714, 427	485, 639, 374, 456, 547, 315, 412	424, 426, 315, 209, 365, 373, 390	NC_vs_MUC	3.96357406218794	4.08914674781594	NA	NA	0.151370059188933	0.537020222893309	0.26991946351573198	0.375000055360571	0.43147636235061898	1	0.39021980623543101	0.992438240535882	FALSE
Actinosynnema	560, 373, 768, 475, 563, 469, 489	308, 417, 348, 358, 714, 427	485, 639, 374, 456, 547, 315, 412	424, 426, 315, 209, 365, 373, 390	NC_vs_L156_4_MUC	3.97887408967183		4.4768049470146298	NA	0.373719172936299	0.544229084473807	0.68116288906270706	0.2538976843642	0.117791543546257	0.810747684686303	0.107135052447552	0.654764880527855	FALSE
Actinosynnema	560, 373, 768, 475, 563, 469, 489	308, 417, 348, 358, 714, 427	485, 639, 374, 456, 547, 315, 412	424, 426, 315, 209, 365, 373, 390	NC_vs_LGG_MUC	3.85677532112056		NA	3.8515232045285601	0.0418467596333318	0.600418356316371	6.0480064522593802E-2	0.463541687380826	0.64183192809487399	1	0.69474796037296005	0.999524563977689	FALSE
Actinosynnema	560, 373, 768, 475, 563, 469, 489	308, 417, 348, 358, 714, 427	485, 639, 374, 456, 547, 315, 412	424, 426, 315, 209, 365, 373, 390	MUC_vs_L156_4_MUC		4.19006717383417	4.5521069720217797	NA	-0.14719963710074	0.4921853538956	-0.31200393719863601	0.358574673787861	0.34624893104265902	0.99874089522031	0.35385708041957997	0.966892400421283	FALSE
Actinosynnema	560, 373, 768, 475, 563, 469, 489	308, 417, 348, 358, 714, 427	485, 639, 374, 456, 547, 315, 412	424, 426, 315, 209, 365, 373, 390	MUC_vs_LGG_MUC		4.07218201502646	NA	3.9349431120981899	0.113091941371529	0.481495450836429	0.203280862133672	0.392207855763149	0.74790503914546103	1	0.59612652972028002	1	FALSE
Actinosynnema	560, 373, 768, 475, 563, 469, 489	308, 417, 348, 358, 714, 427	485, 639, 374, 456, 547, 315, 412	424, 426, 315, 209, 365, 373, 390	L156_4_MUC_vs_LGG_MUC			4.4231797262172199	3.9114539666164299	-0.294328141300531	0.492196284475939	-0.60710597796691201	0.273437661120723	0.25324864467970398	1	0.230696386946387	0.999400798541021	FALSE
Actinotalea	140, 107, 105, 82, 123, 83, 86	72, 74, 70, 75, 94, 141	90, 129, 69, 118, 113, 56, 90	146, 49, 44, 37, 72, 111, 34	NC_vs_MUC	1.43569960618401	1.87365210295112	NA	NA	0.424729597403113	0.721758314114753	0.49686622175651701	0.309576929482825	0.20894455515688401	0.979485066526687	0.21390588578088601	0.929013729742372	FALSE
Actinotalea	140, 107, 105, 82, 123, 83, 86	72, 74, 70, 75, 94, 141	90, 129, 69, 118, 113, 56, 90	146, 49, 44, 37, 72, 111, 34	NC_vs_L156_4_MUC	1.43999756823505		1.9842123551109201	NA	0.549832080898917	0.65589147655312	0.76041122559899099	0.224944483746196	9.3805384855851603E-2	0.718060330584168	9.7387638403263393E-2	0.609953632739061	FALSE
Actinotalea	140, 107, 105, 82, 123, 83, 86	72, 74, 70, 75, 94, 141	90, 129, 69, 118, 113, 56, 90	146, 49, 44, 37, 72, 111, 34	NC_vs_LGG_MUC	1.3381932205531		NA	1.6645077960705901	0.360034171748495	0.682241191786502	0.465913263242826	0.325520945610412	0.25878427978077601	0.999690858827337	0.25965180652680703	0.99001541613709	FALSE
Actinotalea	140, 107, 105, 82, 123, 83, 86	72, 74, 70, 75, 94, 141	90, 129, 69, 118, 113, 56, 90	146, 49, 44, 37, 72, 111, 34	MUC_vs_L156_4_MUC		1.97388557529615	2.0831647835184901	NA	-0.10031547586068	0.518009443006673	-0.201224486394805	0.421875033249599	0.55233880276997405	1	0.58350178467365998	0.99571433884584	FALSE
Actinotalea	140, 107, 105, 82, 123, 83, 86	72, 74, 70, 75, 94, 141	90, 129, 69, 118, 113, 56, 90	146, 49, 44, 37, 72, 111, 34	MUC_vs_LGG_MUC		1.86581515575255	NA	1.75438516812832	0.0692488020395112	0.530079533797347	0.14012268340439599	0.434895870760785	0.77238682820523297	1	0.75050080128205099	1	FALSE
Actinotalea	140, 107, 105, 82, 123, 83, 86	72, 74, 70, 75, 94, 141	90, 129, 69, 118, 113, 56, 90	146, 49, 44, 37, 72, 111, 34	L156_4_MUC_vs_LGG_MUC			1.95183491211064	1.72527140815135	-0.204631640527809	0.447439444013845	-0.43626793557012	0.316883235779889	0.34324669029333499	0.998856670638772	0.34403226981351998	0.992307083885563	FALSE
Actinotignum	117, 99, 133, 99, 120, 124, 83	97, 71, 87, 98, 96, 79	135, 129, 106, 158, 110, 98, 110	84, 99, 49, 60, 82, 87, 59	NC_vs_MUC	1.72869779500036	2.25493365349924	NA	NA	0.524207959610829	0.311903335188963	1.62393691603317	0.0424118837224145	2.8092457696348798E-3	0.148553156254669	2.84090909090912E-3	0.0886731462614212	FALSE
Actinotignum	117, 99, 133, 99, 120, 124, 83	97, 71, 87, 98, 96, 79	135, 129, 106, 158, 110, 98, 110	84, 99, 49, 60, 82, 87, 59	NC_vs_L156_4_MUC	1.76083781682823		2.14999649495214	NA	0.37550231860042	0.327357609695541	1.1122179531938701	0.1116075494595	2.2104668299771799E-2	0.361387892914686	2.08378860722611E-2	0.242529032465438	FALSE
Actinotignum	117, 99, 133, 99, 120, 124, 83	97, 71, 87, 98, 96, 79	135, 129, 106, 158, 110, 98, 110	84, 99, 49, 60, 82, 87, 59	NC_vs_LGG_MUC	1.62168535626427		NA	1.77428807355158	0.1293041914348	0.355483011819767	0.34980795153049499	0.358441644961698	0.417103673093903	0.999517503440924	0.386263476107226	0.977666231390071	FALSE
Actinotignum	117, 99, 133, 99, 120, 124, 83	97, 71, 87, 98, 96, 79	135, 129, 106, 158, 110, 98, 110	84, 99, 49, 60, 82, 87, 59	MUC_vs_L156_4_MUC		2.35608477869882	2.2163740674269201	NA	0.147214990048361	0.288503065219525	0.49023895017243502	0.287946535926528	0.236814435496422	0.959814847860457	0.28720042977855498	0.952294226726757	FALSE
Actinotignum	117, 99, 133, 99, 120, 124, 83	97, 71, 87, 98, 96, 79	135, 129, 106, 158, 110, 98, 110	84, 99, 49, 60, 82, 87, 59	MUC_vs_LGG_MUC		2.21820420689792	NA	1.86142924771926	0.376736426751305	0.331133141025851	1.0756378276637	0.114583870054308	3.4263508682954497E-2	0.563624624845172	3.5820949883449901E-2	0.519420047160498	FALSE
Actinotignum	117, 99, 133, 99, 120, 124, 83	97, 71, 87, 98, 96, 79	135, 129, 106, 158, 110, 98, 110	84, 99, 49, 60, 82, 87, 59	L156_4_MUC_vs_LGG_MUC			2.0818509718134699	1.84610973513304	-0.218762697486939	0.312995855983921	-0.68288950125307801	0.228571644929289	0.13165115391429	0.95862327609466	0.16971700174825199	0.928008205710175	FALSE
Actinovirus	0, 0, 0, 0, 0, 0, 0	0, 1, 0, 0, 0, 0	0, 0, 0, 1, 1, 0, 0	0, 0, 0, 0, 1, 0, 0	NC_vs_MUC	-6.1597570847055	-5.87976837621436	NA	NA	0.245696750615911	3.95696199853399	4.1964006285048698E-2	0.478841879585604	0.72441430892370495	0.985954469569332	0.72544252622377603	0.969293381414429	FALSE
Actinovirus	0, 0, 0, 0, 0, 0, 0	0, 1, 0, 0, 0, 0	0, 0, 0, 1, 1, 0, 0	0, 0, 0, 0, 1, 0, 0	NC_vs_L156_4_MUC	-6.01519859630495		-6.7571523647104401	NA	-0.523786812206966	4.14130725491193	-0.115703162085655	0.430803600720243	0.64525963473145398	0.981165871827366	0.63618152680652695	0.97899090970926	FALSE
Actinovirus	0, 0, 0, 0, 0, 0, 0	0, 1, 0, 0, 0, 0	0, 0, 0, 1, 1, 0, 0	0, 0, 0, 0, 1, 0, 0	NC_vs_LGG_MUC	-5.99779784030389		NA	-6.4304607928434097	-0.301055829523017	4.44715703677083	-6.8017595836934799E-2	0.46875001772985	0.72410914631407297	1	0.73238090034964998	0.998563155594406	FALSE
Actinovirus	0, 0, 0, 0, 0, 0, 0	0, 1, 0, 0, 0, 0	0, 0, 0, 1, 1, 0, 0	0, 0, 0, 0, 1, 0, 0	MUC_vs_L156_4_MUC		-5.92852699076545	-6.9086330366416302	NA	0.972180701063655	4.14318039827442	0.21968906310359901	0.388392905912556	0.60238765350880996	0.984653779678646	0.58717584498834496	0.976917879326946	FALSE
Actinovirus	0, 0, 0, 0, 0, 0, 0	0, 1, 0, 0, 0, 0	0, 0, 0, 1, 1, 0, 0	0, 0, 0, 0, 1, 0, 0	MUC_vs_LGG_MUC		-5.89499535272508	NA	-6.4594067269802	0.39238841341564	3.98020522158644	6.2937631656443394E-2	0.458333357045458	0.67900602416098599	0.992397175271571	0.715945512820513	0.988089430384699	FALSE
Actinovirus	0, 0, 0, 0, 0, 0, 0	0, 1, 0, 0, 0, 0	0, 0, 0, 1, 1, 0, 0	0, 0, 0, 0, 1, 0, 0	L156_4_MUC_vs_LGG_MUC			-6.7749446406380196	-6.0613299909630198	0.617428947738208	4.11047152258714	0.119425567758871	0.42337666749082	0.657663468654345	1	0.62126675407925402	0.981035972026607	FALSE
Acutalibacter	175633, 147743, 201741, 139993, 185982, 140205, 124425	121615, 122271, 144057, 131465, 148543, 190450	152773, 238995, 119756, 166197, 168703, 124525, 130631	190602, 152101, 88250, 110515, 141213, 152183, 99479	NC_vs_MUC	12.4773760821456	12.4862689383409	NA	NA	-0.0141902763943369	0.311430992063205	-4.4365531600726503E-2	0.470982154946203	0.70735998387488197	1	0.92391462703962701	1	FALSE
Acutalibacter	175633, 147743, 201741, 139993, 185982, 140205, 124425	121615, 122271, 144057, 131465, 148543, 190450	152773, 238995, 119756, 166197, 168703, 124525, 130631	190602, 152101, 88250, 110515, 141213, 152183, 99479	NC_vs_L156_4_MUC	12.5048906180531		12.626035007751	NA	0.0681655791057496	0.243989014163406	0.26468209209148702	0.401785756701282	0.526586490550224	1	0.50223539481351998	1	FALSE
Acutalibacter	175633, 147743, 201741, 139993, 185982, 140205, 124425	121615, 122271, 144057, 131465, 148543, 190450	152773, 238995, 119756, 166197, 168703, 124525, 130631	190602, 152101, 88250, 110515, 141213, 152183, 99479	NC_vs_LGG_MUC	12.3730651909342		NA	12.3859153813139	0.0102590247299146	0.220484230904908	5.0028685520298197E-2	0.46875001772985	0.92164431771850497	1	0.78557510198135205	1	FALSE
Acutalibacter	175633, 147743, 201741, 139993, 185982, 140205, 124425	121615, 122271, 144057, 131465, 148543, 190450	152773, 238995, 119756, 166197, 168703, 124525, 130631	190602, 152101, 88250, 110515, 141213, 152183, 99479	MUC_vs_L156_4_MUC		12.5947282663781	12.7025446319622	NA	-0.0778289588852399	0.314279345248349	-0.21320851926214801	0.417410749538995	0.94943390018027696	1	0.58179906031468498	1	FALSE
Acutalibacter	175633, 147743, 201741, 139993, 185982, 140205, 124425	121615, 122271, 144057, 131465, 148543, 190450	152773, 238995, 119756, 166197, 168703, 124525, 130631	190602, 152101, 88250, 110515, 141213, 152183, 99479	MUC_vs_LGG_MUC		12.4743519094531	NA	12.4626693911573	-0.0155137145241433	0.301863404598993	-4.3755828273237901E-2	0.46875001772985	0.66276576158247102	1	0.82029428904428903	1	FALSE
Acutalibacter	175633, 147743, 201741, 139993, 185982, 140205, 124425	121615, 122271, 144057, 131465, 148543, 190450	152773, 238995, 119756, 166197, 168703, 124525, 130631	190602, 152101, 88250, 110515, 141213, 152183, 99479	L156_4_MUC_vs_LGG_MUC			12.573246250787699	12.4497390036066	-0.0915822529106629	0.214627882963493	-0.40722595219636898	0.371428648830288	0.46379802370141698	1	0.49371722027971998	1	FALSE
Acuticoccus	206, 178, 235, 162, 277, 238, 180	158, 198, 137, 219, 253, 275	154, 190, 86, 146, 169, 138, 175	216, 179, 70, 156, 214, 212, 69	NC_vs_MUC	2.86013745057409	2.56471340328001	NA	NA	-0.22582140914285	0.532870063627317	-0.37883283108296001	0.321428656411867	0.43044561552753102	0.992846081249478	0.35818218240093203	0.980837880048046	FALSE
Acuticoccus	206, 178, 235, 162, 277, 238, 180	158, 198, 137, 219, 253, 275	154, 190, 86, 146, 169, 138, 175	216, 179, 70, 156, 214, 212, 69	NC_vs_L156_4_MUC	2.89424914115762		3.0463173451878101	NA	0.185347090572589	0.367242702160679	0.42058963935751997	0.273942210991569	0.14477652138634201	0.838637023477335	0.19828543851981401	0.723864557587547	FALSE
Acuticoccus	206, 178, 235, 162, 277, 238, 180	158, 198, 137, 219, 253, 275	154, 190, 86, 146, 169, 138, 175	216, 179, 70, 156, 214, 212, 69	NC_vs_LGG_MUC	2.76059425832248		NA	3.0782376405912402	0.325528017573446	0.546278559473216	0.52260886947572804	0.242187698465259	0.14729959701852599	0.999715876366138	0.11822552447552399	0.931897281788676	FALSE
Acuticoccus	206, 178, 235, 162, 277, 238, 180	158, 198, 137, 219, 253, 275	154, 190, 86, 146, 169, 138, 175	216, 179, 70, 156, 214, 212, 69	MUC_vs_L156_4_MUC		2.67007493387966	3.12783634612004	NA	-0.463647541578432	0.326472050114432	-1.2652702565641001	0.0645887179913892	9.9170706841477003E-3	0.547813977740317	6.7653700466200704E-3	0.263968474333737	FALSE
Acuticoccus	206, 178, 235, 162, 277, 238, 180	158, 198, 137, 219, 253, 275	154, 190, 86, 146, 169, 138, 175	216, 179, 70, 156, 214, 212, 69	MUC_vs_LGG_MUC		2.55322407388464	NA	3.1421484849940402	-0.522614792684097	0.47450599678135	-1.10657282364822	0.138021263198353	2.62946789256941E-2	0.611401367124028	2.5677447552447601E-2	0.41856784907481	FALSE
Acuticoccus	206, 178, 235, 162, 277, 238, 180	158, 198, 137, 219, 253, 275	154, 190, 86, 146, 169, 138, 175	216, 179, 70, 156, 214, 212, 69	L156_4_MUC_vs_LGG_MUC			2.98969357996577	3.1393154393586702	0.11777519330003	0.329784347268152	0.30551363231656198	0.393229229889995	0.74032229983961095	1	0.45821496212121199	1	FALSE
Adhaeretor	90, 102, 92, 56, 71, 70, 42	85, 61, 76, 103, 80, 95	50, 63, 55, 68, 51, 64, 83	134, 89, 31, 63, 72, 127, 36	NC_vs_MUC	1.66221275168633	1.30400601190899	NA	NA	-0.37441414252429	0.633504695185215	-0.59253277516925196	0.267857265730455	0.169535599268343	0.897671169035962	0.193905703671329	0.894855049616651	FALSE
Adhaeretor	90, 102, 92, 56, 71, 70, 42	85, 61, 76, 103, 80, 95	50, 63, 55, 68, 51, 64, 83	134, 89, 31, 63, 72, 127, 36	NC_vs_L156_4_MUC	1.67426385690874		1.46761822874412	NA	-0.213162790294399	0.691510478321939	-0.27805034167373799	0.368303630185821	0.47101901512217598	0.995873342864066	0.49029811334498802	0.993376459192894	FALSE
Adhaeretor	90, 102, 92, 56, 71, 70, 42	85, 61, 76, 103, 80, 95	50, 63, 55, 68, 51, 64, 83	134, 89, 31, 63, 72, 127, 36	NC_vs_LGG_MUC	1.54089681771408		NA	1.6791274035860899	0.11043079870953	0.556810877217498	0.17715986159397501	0.425974068524625	0.60647913586337099	1	0.60081585081585098	0.999911600206775	FALSE
Adhaeretor	90, 102, 92, 56, 71, 70, 42	85, 61, 76, 103, 80, 95	50, 63, 55, 68, 51, 64, 83	134, 89, 31, 63, 72, 127, 36	MUC_vs_L156_4_MUC		1.4064684183717	1.57412910437954	NA	-0.178232241471308	0.522837099831708	-0.29950250748176399	0.36607148847723	0.37263070428200001	0.989314460197725	0.39749963578088598	0.942641917383302	FALSE
Adhaeretor	90, 102, 92, 56, 71, 70, 42	85, 61, 76, 103, 80, 95	50, 63, 55, 68, 51, 64, 83	134, 89, 31, 63, 72, 127, 36	MUC_vs_LGG_MUC		1.29302420882175	NA	1.756541848461	-0.461160842260072	0.42182206491292	-1.0713954359206299	0.116883638545975	2.7081671226278501E-2	0.565377304918488	2.41659382284382E-2	0.366325462600462	FALSE
Adhaeretor	90, 102, 92, 56, 71, 70, 42	85, 61, 76, 103, 80, 95	50, 63, 55, 68, 51, 64, 83	134, 89, 31, 63, 72, 127, 36	L156_4_MUC_vs_LGG_MUC			1.4242137549612801	1.73652034433763	0.301709597879583	0.494781726924904	0.56561418705078703	0.270130033999975	0.20166813241391399	0.998565188922496	0.20621175699300701	0.97173330411286	FALSE
Adhaeribacter	631, 536, 651, 387, 598, 540, 423	387, 486, 373, 427, 509, 511	580, 535, 372, 465, 382, 398, 458	497, 557, 330, 323, 356, 607, 223	NC_vs_MUC	4.17533129956141	4.14990050679143	NA	NA	-0.00307633082404113	0.289379186001872	-1.2292518194116701E-2	0.493303574209457	0.87812154810222998	1	0.878068546037296	1	FALSE
Adhaeribacter	631, 536, 651, 387, 598, 540, 423	387, 486, 373, 427, 509, 511	580, 535, 372, 465, 382, 398, 458	497, 557, 330, 323, 356, 607, 223	NC_vs_L156_4_MUC	4.20632102545924		4.3870991113187596	NA	0.200203647261682	0.330464301094336	0.59989621320189501	0.26948787155868	0.12572006476518399	0.799979391133707	0.16337048368298401	0.752059601337937	FALSE
Adhaeribacter	631, 536, 651, 387, 598, 540, 423	387, 486, 373, 427, 509, 511	580, 535, 372, 465, 382, 398, 458	497, 557, 330, 323, 356, 607, 223	NC_vs_LGG_MUC	4.07343449327274		NA	4.0960133466225201	0.0461100816597639	0.329257942308581	0.136689470937882	0.438961073796725	0.72128482942251604	1	0.702596882284382	1	FALSE
Adhaeribacter	631, 536, 651, 387, 598, 540, 423	387, 486, 373, 427, 509, 511	580, 535, 372, 465, 382, 398, 458	497, 557, 330, 323, 356, 607, 223	MUC_vs_L156_4_MUC		4.25940129127712	4.4718342395646999	NA	-0.199444122654615	0.214162419706568	-0.89154321946694604	0.171875239293193	4.5472102418630603E-2	0.801804693365964	4.3801901223776203E-2	0.556610998653088	FALSE
Adhaeribacter	631, 536, 651, 387, 598, 540, 423	387, 486, 373, 427, 509, 511	580, 535, 372, 465, 382, 398, 458	497, 557, 330, 323, 356, 607, 223	MUC_vs_LGG_MUC		4.14325745784765	NA	4.1844993356745803	-0.0434103470194298	0.213141741101966	-0.190899301095591	0.444155875948408	0.66176228750971899	1	0.62652061480186505	0.991480932673262	FALSE
Adhaeribacter	631, 536, 651, 387, 598, 540, 423	387, 486, 373, 427, 509, 511	580, 535, 372, 465, 382, 398, 458	497, 557, 330, 323, 356, 607, 223	L156_4_MUC_vs_LGG_MUC			4.3320323440021102	4.1673465845481497	-0.15468469026846	0.265754087725758	-0.53117385208156598	0.27083349728541	0.19712589426194299	0.99268579580749	0.236387310606061	0.988143573373242	FALSE
Adlercreutzia	2499, 2699, 4075, 1988, 7030, 5143, 1702	1957, 2866, 2925, 2997, 2918, 2342	10293, 2368, 2310, 5142, 2062, 2457, 2005	2792, 2583, 2326, 2609, 3244, 4134, 1163	NC_vs_MUC	6.96830235831479	6.7005163042424	NA	NA	-0.0964646269572649	0.723689154029035	-0.106215197520288	0.463251685651298	0.75830683599107596	1	0.83720771416083895	1	FALSE
Adlercreutzia	2499, 2699, 4075, 1988, 7030, 5143, 1702	1957, 2866, 2925, 2997, 2918, 2342	10293, 2368, 2310, 5142, 2062, 2457, 2005	2792, 2583, 2326, 2609, 3244, 4134, 1163	NC_vs_L156_4_MUC	6.99562011012549		6.8085773545716304	NA	0.028224345778229	0.631022605619545	4.5534267738902803E-2	0.483296220720805	0.66451945772269405	1	0.82092256701631705	1	FALSE
Adlercreutzia	2499, 2699, 4075, 1988, 7030, 5143, 1702	1957, 2866, 2925, 2997, 2918, 2342	10293, 2368, 2310, 5142, 2062, 2457, 2005	2792, 2583, 2326, 2609, 3244, 4134, 1163	NC_vs_LGG_MUC	6.88229789869027		NA	6.7829401029517902	-0.119796312416224	0.497583343478383	-0.22451255144356999	0.381818252192457	0.65397588069062795	1	0.50174825174825199	1	FALSE
Adlercreutzia	2499, 2699, 4075, 1988, 7030, 5143, 1702	1957, 2866, 2925, 2997, 2918, 2342	10293, 2368, 2310, 5142, 2062, 2457, 2005	2792, 2583, 2326, 2609, 3244, 4134, 1163	MUC_vs_L156_4_MUC		6.81015046402429	6.8782651152708398	NA	-0.105752367075114	0.926041988630955	-0.108663465180631	0.427616957063853	0.97851613682569505	1	0.61362270541958097	1	FALSE
Adlercreutzia	2499, 2699, 4075, 1988, 7030, 5143, 1702	1957, 2866, 2925, 2997, 2918, 2342	10293, 2368, 2310, 5142, 2062, 2457, 2005	2792, 2583, 2326, 2609, 3244, 4134, 1163	MUC_vs_LGG_MUC		6.68685903345985	NA	6.8581863222543902	-0.0984368810871095	0.591968260782203	-9.7278211311055796E-2	0.438961073796725	0.56791097507833499	1	0.69625036421911402	1	FALSE
Adlercreutzia	2499, 2699, 4075, 1988, 7030, 5143, 1702	1957, 2866, 2925, 2997, 2918, 2342	10293, 2368, 2310, 5142, 2062, 2457, 2005	2792, 2583, 2326, 2609, 3244, 4134, 1163	L156_4_MUC_vs_LGG_MUC			6.7520205632117296	6.8439569922643697	-0.116615775140204	0.536024489829378	-0.195909989806197	0.420779266464565	0.41872585262867401	1	0.69627768065268103	1	FALSE
Advenella	256, 215, 280, 175, 248, 185, 119	184, 237, 186, 220, 219, 253	351, 267, 199, 404, 155, 297, 177	341, 410, 105, 153, 228, 315, 131	NC_vs_MUC	3.2866706356436	3.31336100981102	NA	NA	0.0520147576654102	0.659077854425952	7.7223083978516002E-2	0.458797344542068	0.87851369380470401	1	0.81526806526806495	1	FALSE
Advenella	256, 215, 280, 175, 248, 185, 119	184, 237, 186, 220, 219, 253	351, 267, 199, 404, 155, 297, 177	341, 410, 105, 153, 228, 315, 131	NC_vs_L156_4_MUC	3.29489772890385		3.0512407877388998	NA	-0.306011886607289	0.559494833123319	-0.55283898845624901	0.308035807769709	0.184049348033127	0.979438878131501	0.246603656759907	0.980783803547435	FALSE
Advenella	256, 215, 280, 175, 248, 185, 119	184, 237, 186, 220, 219, 253	351, 267, 199, 404, 155, 297, 177	341, 410, 105, 153, 228, 315, 131	NC_vs_LGG_MUC	3.1847167441294		NA	3.0434489548761201	-0.126540368371777	0.456948200067148	-0.26865594990688002	0.402597459517892	0.50320711374321703	1	0.60396634615384603	1	FALSE
Advenella	256, 215, 280, 175, 248, 185, 119	184, 237, 186, 220, 219, 253	351, 267, 199, 404, 155, 297, 177	341, 410, 105, 153, 228, 315, 131	MUC_vs_L156_4_MUC		3.43460336660092	3.1338247476770098	NA	0.354456677362836	0.49689238471537	0.66944680004287804	0.250000138401204	0.13004229361559499	0.993216989494596	0.17605441433566399	0.99822448934878	FALSE
Advenella	256, 215, 280, 175, 248, 185, 119	184, 237, 186, 220, 219, 253	351, 267, 199, 404, 155, 297, 177	341, 410, 105, 153, 228, 315, 131	MUC_vs_LGG_MUC		3.30972208905141	NA	3.13537644629757	0.1866442853334	0.426546628709992	0.33808110910931	0.375000075351832	0.43094382382852198	1	0.47101726398601401	1	FALSE
Advenella	256, 215, 280, 175, 248, 185, 119	184, 237, 186, 220, 219, 253	351, 267, 199, 404, 155, 297, 177	341, 410, 105, 153, 228, 315, 131	L156_4_MUC_vs_LGG_MUC			2.9897906948873998	3.1227735134943302	0.157687929369381	0.335549655964163	0.422457383894771	0.322916781096678	0.24324919098439499	1	0.30125473484848497	0.983266174102299	FALSE
Aegicerativicinus	233, 206, 213, 151, 264, 250, 147	286, 188, 164, 201, 189, 234	337, 269, 221, 221, 199, 168, 297	264, 284, 105, 151, 180, 230, 122	NC_vs_MUC	3.03107782319694	3.29170043289562	NA	NA	0.236029062341257	0.406420359620875	0.55223685020491997	0.278396550518863	0.19155642630438399	0.955483555553302	0.175098339160839	0.867716109209856	FALSE
Aegicerativicinus	233, 206, 213, 151, 264, 250, 147	286, 188, 164, 201, 189, 234	337, 269, 221, 221, 199, 168, 297	264, 284, 105, 151, 180, 230, 122	NC_vs_L156_4_MUC	3.04215324286281		3.0208359268095299	NA	-0.0429835371033134	0.335538000616007	-0.11609310735713201	0.450892877730953	0.73937288347754604	1	0.77841364364801902	1	FALSE
Aegicerativicinus	233, 206, 213, 151, 264, 250, 147	286, 188, 164, 201, 189, 234	337, 269, 221, 221, 199, 168, 297	264, 284, 105, 151, 180, 230, 122	NC_vs_LGG_MUC	2.93320005301593		NA	2.9588474290582898	0.0435836397973697	0.405705336401882	8.9726542522020905E-2	0.441558474869782	0.67285877660961402	1	0.72139058857808902	0.999350963021707	FALSE
Aegicerativicinus	233, 206, 213, 151, 264, 250, 147	286, 188, 164, 201, 189, 234	337, 269, 221, 221, 199, 168, 297	264, 284, 105, 151, 180, 230, 122	MUC_vs_L156_4_MUC		3.38765040938964	3.1032161354037902	NA	0.263937048625547	0.339668781729926	0.678006327189836	0.236607294223384	0.104035464063991	0.964839278320722	0.13276241987179499	0.965743771165471	FALSE
Aegicerativicinus	233, 206, 213, 151, 264, 250, 147	286, 188, 164, 201, 189, 234	337, 269, 221, 221, 199, 168, 297	264, 284, 105, 151, 180, 230, 122	MUC_vs_LGG_MUC		3.25671139515896	NA	3.0355205961560898	0.165432939295751	0.410441261351688	0.40148600697225001	0.340259840275115	0.44996253519502799	1	0.42983318764568801	0.999783269615	FALSE
Aegicerativicinus	233, 206, 213, 151, 264, 250, 147	286, 188, 164, 201, 189, 234	337, 269, 221, 221, 199, 168, 297	264, 284, 105, 151, 180, 230, 122	L156_4_MUC_vs_LGG_MUC			2.96938304382223	3.0194363978127798	0.0634804479558593	0.347024551394932	0.175537509371883	0.421875045256368	0.55980769036449796	1	0.64074337121212099	1	FALSE
Aeoliella	177, 136, 173, 186, 159, 137, 180	102, 87, 107, 152, 124, 119	144, 139, 97, 135, 116, 117, 116	151, 154, 54, 111, 134, 176, 67	NC_vs_MUC	2.44254224254603	2.29161627626274	NA	NA	-0.130527552511644	0.318443585340445	-0.343526209404862	0.341517930294594	0.60492527193358103	0.992461870576071	0.40611341783216798	0.957487194747983	FALSE
Aeoliella	177, 136, 173, 186, 159, 137, 180	102, 87, 107, 152, 124, 119	144, 139, 97, 135, 116, 117, 116	151, 154, 54, 111, 134, 176, 67	NC_vs_L156_4_MUC	2.46278665239202		2.5857070260263901	NA	0.274660828872851	0.534931014453404	0.50586306778071499	0.309576929482825	0.166673108467075	0.861102164626736	0.27123852709790203	0.867765687965414	FALSE
Aeoliella	177, 136, 173, 186, 159, 137, 180	102, 87, 107, 152, 124, 119	144, 139, 97, 135, 116, 117, 116	151, 154, 54, 111, 134, 176, 67	NC_vs_LGG_MUC	2.33154962188942		NA	2.10745341602638	-0.187731901858868	0.421861298785532	-0.40840550100567502	0.345454641518724	0.53514462229377002	1	0.416074810606061	1	FALSE
Aeoliella	177, 136, 173, 186, 159, 137, 180	102, 87, 107, 152, 124, 119	144, 139, 97, 135, 116, 117, 116	151, 154, 54, 111, 134, 176, 67	MUC_vs_L156_4_MUC		2.39531033836755	2.6793356618447102	NA	-0.313215571535198	0.396853109653741	-0.70489948015305803	0.18080379512697	5.8968963191601498E-2	0.843857053409803	7.5407014860139898E-2	0.600971698059347	FALSE
Aeoliella	177, 136, 173, 186, 159, 137, 180	102, 87, 107, 152, 124, 119	144, 139, 97, 135, 116, 117, 116	151, 154, 54, 111, 134, 176, 67	MUC_vs_LGG_MUC		2.2788992436501	NA	2.1806786957204101	0.0888453506940179	0.289783984668587	0.267772139450833	0.385416735011439	0.65258148151778195	0.995984860818814	0.55670891608391604	0.991991346837509	FALSE
Aeoliella	177, 136, 173, 186, 159, 137, 180	102, 87, 107, 152, 124, 119	144, 139, 97, 135, 116, 117, 116	151, 154, 54, 111, 134, 176, 67	L156_4_MUC_vs_LGG_MUC			2.5380489215151298	2.17402916269705	-0.402285106194916	0.479584273619338	-0.79002002619067502	0.174479485967004	4.6201978219959597E-2	0.901836621123399	7.3381046037296005E-2	0.859713699032637	FALSE
Aequoribacter	82, 45, 69, 39, 64, 68, 32	93, 84, 44, 80, 66, 91	77, 42, 59, 67, 53, 47, 49	73, 77, 41, 67, 68, 77, 35	NC_vs_MUC	1.4651017792567	1.16709799846945	NA	NA	-0.296592044946162	0.438866617981451	-0.659449746057853	0.233853160189439	0.14090603684710201	0.770342252409516	0.182054924242424	0.755257308807673	FALSE
Aequoribacter	82, 45, 69, 39, 64, 68, 32	93, 84, 44, 80, 66, 91	77, 42, 59, 67, 53, 47, 49	73, 77, 41, 67, 68, 77, 35	NC_vs_L156_4_MUC	1.48449730329085		1.04729061096473	NA	-0.430690167223918	0.454423503322096	-0.84341345864179296	0.195991290680798	7.4739200204293102E-2	0.820299745846496	8.5637019230769204E-2	0.795876028227432	FALSE
Aequoribacter	82, 45, 69, 39, 64, 68, 32	93, 84, 44, 80, 66, 91	77, 42, 59, 67, 53, 47, 49	73, 77, 41, 67, 68, 77, 35	NC_vs_LGG_MUC	1.37307888385418		NA	1.6170479070719199	0.212100382371585	0.461587946886021	0.411996936867912	0.328125110148802	0.52060573239276797	1	0.33780412296037299	0.991230860453633	FALSE
Aequoribacter	82, 45, 69, 39, 64, 68, 32	93, 84, 44, 80, 66, 91	77, 42, 59, 67, 53, 47, 49	73, 77, 41, 67, 68, 77, 35	MUC_vs_L156_4_MUC		1.29409375408688	1.1497458929665401	NA	0.0892180749265119	0.53667620537972	0.15452453740154001	0.427616957063853	0.70262614036690296	1	0.65360941142191098	1	FALSE
Aequoribacter	82, 45, 69, 39, 64, 68, 32	93, 84, 44, 80, 66, 91	77, 42, 59, 67, 53, 47, 49	73, 77, 41, 67, 68, 77, 35	MUC_vs_LGG_MUC		1.17328980285484	NA	1.70395021769231	-0.49591404542049	0.569088137379481	-0.83993145705777195	0.179687807021729	9.8697217943574694E-2	0.815269666691814	7.2443181818181795E-2	0.610431615278628	FALSE
Aequoribacter	82, 45, 69, 39, 64, 68, 32	93, 84, 44, 80, 66, 91	77, 42, 59, 67, 53, 47, 49	73, 77, 41, 67, 68, 77, 35	L156_4_MUC_vs_LGG_MUC			1.0218257592579501	1.70566243604122	0.60729505984892	0.601408711394487	0.96172647875320705	0.18961067352319	6.64664860505782E-2	0.994993175926052	6.0533216783216798E-2	0.841358117738082	FALSE
Aequorivita	1019, 994, 993, 870, 1003, 811, 912	695, 948, 1532, 806, 835, 1064	1084, 1092, 773, 881, 844, 783, 1966	965, 1151, 532, 797, 1348, 1276, 632	NC_vs_MUC	5.38802669164213	5.22100068792795	NA	NA	-0.130413836339953	0.37056754576244	-0.243003112639118	0.356347503474997	0.78798187301540501	1	0.43214597902097901	0.996538218113677	FALSE
Aequorivita	1019, 994, 993, 870, 1003, 811, 912	695, 948, 1532, 806, 835, 1064	1084, 1092, 773, 881, 844, 783, 1966	965, 1151, 532, 797, 1348, 1276, 632	NC_vs_L156_4_MUC	5.41212938890823		5.32547123413603	NA	-0.153337865544555	0.412667887114989	-0.42747790326445101	0.325167120197112	0.237090585245263	0.999999194034738	0.29750327797202802	0.997980327016471	FALSE
Aequorivita	1019, 994, 993, 870, 1003, 811, 912	695, 948, 1532, 806, 835, 1064	1084, 1092, 773, 881, 844, 783, 1966	965, 1151, 532, 797, 1348, 1276, 632	NC_vs_LGG_MUC	5.28206828723806		NA	5.0848939415615098	-0.112836455000072	0.444644268287757	-0.243689698059322	0.377604240246411	0.72988663651693897	1	0.56336502039627001	1	FALSE
Aequorivita	1019, 994, 993, 870, 1003, 811, 912	695, 948, 1532, 806, 835, 1064	1084, 1092, 773, 881, 844, 783, 1966	965, 1151, 532, 797, 1348, 1276, 632	MUC_vs_L156_4_MUC		5.32926757454592	5.4057092169572201	NA	0.0174607080756566	0.376495524382466	3.7328280353051399E-2	0.486607148421909	0.50906404315609999	1	0.93337521853146899	1	FALSE
Aequorivita	1019, 994, 993, 870, 1003, 811, 912	695, 948, 1532, 806, 835, 1064	1084, 1092, 773, 881, 844, 783, 1966	965, 1151, 532, 797, 1348, 1276, 632	MUC_vs_LGG_MUC		5.2076901789889	NA	5.1545423933107504	0.034079503883218	0.494248643341772	6.3950474934484497E-2	0.46875001772985	0.89941338376902902	1	0.84970498251748205	1	FALSE
Aequorivita	1019, 994, 993, 870, 1003, 811, 912	695, 948, 1532, 806, 835, 1064	1084, 1092, 773, 881, 844, 783, 1966	965, 1151, 532, 797, 1348, 1276, 632	L156_4_MUC_vs_LGG_MUC			5.2672009370803003	5.1375499450912701	0.0441860132571952	0.458394235797213	7.5984046391647297E-2	0.449350678121296	0.60160124463355402	1	0.66736778846153799	1	FALSE
Aeribacillus	188, 223, 224, 151, 378, 164, 177	434, 157, 255, 338, 208, 251	333, 329, 200, 232, 169, 351, 317	366, 523, 328, 587, 505, 305, 90	NC_vs_MUC	4.2426617247482	3.47124999280549	NA	NA	-0.686432836708394	0.720126909279275	-0.75404336671569805	0.229910872632027	0.12509985705578699	0.917550760554226	0.108805907634033	0.85237201725483	FALSE
Aeribacillus	188, 223, 224, 151, 378, 164, 177	434, 157, 255, 338, 208, 251	333, 329, 200, 232, 169, 351, 317	366, 523, 328, 587, 505, 305, 90	NC_vs_L156_4_MUC	4.27457011721616		2.98647311128867	NA	-1.09362220744935	0.708813608949667	-1.2881307106475399	0.140625308674554	1.5886364059479199E-2	0.548767649615562	2.5468021561771598E-2	0.59770560095891	FALSE
Aeribacillus	188, 223, 224, 151, 378, 164, 177	434, 157, 255, 338, 208, 251	333, 329, 200, 232, 169, 351, 317	366, 523, 328, 587, 505, 305, 90	NC_vs_LGG_MUC	4.13385878195896		NA	3.2035765383084298	-0.591672701541269	0.884944401535101	-0.63229383549901297	0.246753438257678	0.188774907005785	0.999658309295842	0.19703343531468501	1	FALSE
Aeribacillus	188, 223, 224, 151, 378, 164, 177	434, 157, 255, 338, 208, 251	333, 329, 200, 232, 169, 351, 317	366, 523, 328, 587, 505, 305, 90	MUC_vs_L156_4_MUC		3.58875920794895	3.0785205520460299	NA	0.43010485913349	0.478178469114576	0.87274004757970403	0.184855449978989	4.4643888948868601E-2	0.911393331054267	5.9813884032633997E-2	0.899383380700218	FALSE
Aeribacillus	188, 223, 224, 151, 378, 164, 177	434, 157, 255, 338, 208, 251	333, 329, 200, 232, 169, 351, 317	366, 523, 328, 587, 505, 305, 90	MUC_vs_LGG_MUC		3.45627841204477	NA	3.3075270430784598	0.0277961850716801	0.640745822663054	3.4205525397464201E-2	0.485714293752376	0.89894383081199802	1	0.89365712412587395	1	FALSE
Aeribacillus	188, 223, 224, 151, 378, 164, 177	434, 157, 255, 338, 208, 251	333, 329, 200, 232, 169, 351, 317	366, 523, 328, 587, 505, 305, 90	L156_4_MUC_vs_LGG_MUC			2.9468276481884699	3.2831380587295298	0.341069913845843	0.615224847184018	0.57276712098726801	0.244791861707482	0.13890365377178601	1	0.14401223776223801	0.973716752206794	FALSE
Aerococcus	723, 857, 1003, 688, 997, 928, 574	635, 634, 842, 870, 704, 722	1023, 812, 595, 852, 580, 786, 827	928, 772, 468, 556, 633, 927, 482	NC_vs_MUC	4.88281967241318	4.93733191540193	NA	NA	0.0341427564723542	0.232393672780724	0.140676016701447	0.440979980197647	0.70982885213367597	1	0.647599796037296	0.999419155112356	FALSE
Aerococcus	723, 857, 1003, 688, 997, 928, 574	635, 634, 842, 870, 704, 722	1023, 812, 595, 852, 580, 786, 827	928, 772, 468, 556, 633, 927, 482	NC_vs_L156_4_MUC	4.91265642509564		5.0180545548874598	NA	0.0685802591091864	0.217457006277997	0.29601731372322798	0.348214355133745	0.39202653808186499	0.977918627106592	0.37376165501165498	0.935572023793503	FALSE
Aerococcus	723, 857, 1003, 688, 997, 928, 574	635, 634, 842, 870, 704, 722	1023, 812, 595, 852, 580, 786, 827	928, 772, 468, 556, 633, 927, 482	NC_vs_LGG_MUC	4.78291633921262		NA	4.7764997209977897	0.0240830163191301	0.273298988607728	0.106854837310547	0.453125026725783	0.80835208835856998	1	0.75494427447552404	1	FALSE
Aerococcus	723, 857, 1003, 688, 997, 928, 574	635, 634, 842, 870, 704, 722	1023, 812, 595, 852, 580, 786, 827	928, 772, 468, 556, 633, 927, 482	MUC_vs_L156_4_MUC		5.04841592366079	5.0893669247932802	NA	-0.0360603799579406	0.205343232358789	-0.18559001147311199	0.401785756701282	0.62601807409149901	0.998902571677216	0.61120520104895104	0.991832749236942	FALSE
Aerococcus	723, 857, 1003, 688, 997, 928, 574	635, 634, 842, 870, 704, 722	1023, 812, 595, 852, 580, 786, 827	928, 772, 468, 556, 633, 927, 482	MUC_vs_LGG_MUC		4.91660352702675	NA	4.8448399028165197	0.0359241958850536	0.26057527629124	0.115570738150124	0.449350678121296	0.81787083193004295	1	0.79429814976690005	1	FALSE
Aerococcus	723, 857, 1003, 688, 997, 928, 574	635, 634, 842, 870, 704, 722	1023, 812, 595, 852, 580, 786, 827	928, 772, 468, 556, 633, 927, 482	L156_4_MUC_vs_LGG_MUC			4.9620556595038403	4.8297715763282998	-0.08053720622397	0.242856953824089	-0.30476027158927399	0.388020899958863	0.54649434532249397	1	0.54827724358974395	1	FALSE
Aeromicrobium	1101, 981, 1263, 815, 1503, 891, 943	886, 1042, 679, 646, 1300, 1379	837, 1247, 599, 934, 1269, 926, 956	992, 971, 559, 682, 859, 986, 392	NC_vs_MUC	5.12716672281263	5.19958232965706	NA	NA	0.104159013618441	0.382596569167705	0.26026377125632	0.379464338849189	0.369322583704908	1	0.43435405740093203	0.998307551539022	FALSE
Aeromicrobium	1101, 981, 1263, 815, 1503, 891, 943	886, 1042, 679, 646, 1300, 1379	837, 1247, 599, 934, 1269, 926, 956	992, 971, 559, 682, 859, 986, 392	NC_vs_L156_4_MUC	5.1558098692257		5.4023907775169597	NA	0.275996947508222	0.217136874985258	1.10952727629408	0.1116075494595	1.64017989821564E-2	0.377096901955522	1.2347027972028E-2	0.236952325683027	FALSE
Aeromicrobium	1101, 981, 1263, 815, 1503, 891, 943	886, 1042, 679, 646, 1300, 1379	837, 1247, 599, 934, 1269, 926, 956	992, 971, 559, 682, 859, 986, 392	NC_vs_LGG_MUC	5.02949928115864		NA	5.3805691259058799	0.351181894980746	0.442633262104706	0.617705279111746	0.302083465964847	0.26570400925280002	1	0.21656468531468501	0.999640189420308	FALSE
Aeromicrobium	1101, 981, 1263, 815, 1503, 891, 943	886, 1042, 679, 646, 1300, 1379	837, 1247, 599, 934, 1269, 926, 956	992, 971, 559, 682, 859, 986, 392	MUC_vs_L156_4_MUC		5.30591356823772	5.4855567465818096	NA	-0.155302151180807	0.390641098653747	-0.367719546573959	0.340757311561851	0.44523304270924602	0.999787598053882	0.30220170454545497	0.97403304425833	FALSE
Aeromicrobium	1101, 981, 1263, 815, 1503, 891, 943	886, 1042, 679, 646, 1300, 1379	837, 1247, 599, 934, 1269, 926, 956	992, 971, 559, 682, 859, 986, 392	MUC_vs_LGG_MUC		5.18853599588077	NA	5.4460428317235703	-0.120581449554426	0.61036269018537	-0.17387735338825	0.441558474869782	0.75821714523279604	1	0.66846955128205099	1	FALSE
Aeromicrobium	1101, 981, 1263, 815, 1503, 891, 943	886, 1042, 679, 646, 1300, 1379	837, 1247, 599, 934, 1269, 926, 956	992, 971, 559, 682, 859, 986, 392	L156_4_MUC_vs_LGG_MUC			5.3463130736094699	5.43543712675989	0.0707311137480584	0.407916792323022	0.13242739392341099	0.441558474869782	0.77121981528237105	1	0.71697443181818199	1	FALSE
Aeromonas	6041, 5114, 7598, 5022, 7308, 5387, 4887	5099, 5454, 5009, 4915, 6322, 6833	5897, 7013, 4205, 6153, 5687, 4920, 5219	6468, 6845, 3536, 4548, 5409, 6382, 2986	NC_vs_MUC	7.8233137428846	7.71256285143803	NA	NA	-0.0613668830368752	0.207119282907851	-0.287767803734639	0.379464338849189	0.61170141606044703	1	0.52985230914918402	0.998899329420752	FALSE
Aeromonas	6041, 5114, 7598, 5022, 7308, 5387, 4887	5099, 5454, 5009, 4915, 6322, 6833	5897, 7013, 4205, 6153, 5687, 4920, 5219	6468, 6845, 3536, 4548, 5409, 6382, 2986	NC_vs_L156_4_MUC	7.85078159422394		7.9055788153354998	NA	0.0182926177778491	0.184367628058477	8.5151308374387502E-2	0.461024515095704	0.88294660207181297	1	0.76189630681818199	1	FALSE
Aeromonas	6041, 5114, 7598, 5022, 7308, 5387, 4887	5099, 5454, 5009, 4915, 6322, 6833	5897, 7013, 4205, 6153, 5687, 4920, 5219	6468, 6845, 3536, 4548, 5409, 6382, 2986	NC_vs_LGG_MUC	7.72503142049946		NA	7.8022474967738402	0.045520542109414	0.184013583951094	0.22994221441462601	0.407792261457162	0.65085115584415998	1	0.55608974358974395	0.999640189420308	FALSE
Aeromonas	6041, 5114, 7598, 5022, 7308, 5387, 4887	5099, 5454, 5009, 4915, 6322, 6833	5897, 7013, 4205, 6153, 5687, 4920, 5219	6468, 6845, 3536, 4548, 5409, 6382, 2986	MUC_vs_L156_4_MUC		7.82785303095786	7.9878065562343998	NA	-0.0488509875174961	0.233239710328653	-0.25402180305519101	0.412946465846377	0.579801398792956	0.999982705838921	0.58875564539627001	0.997934246674329	FALSE
Aeromonas	6041, 5114, 7598, 5022, 7308, 5387, 4887	5099, 5454, 5009, 4915, 6322, 6833	5897, 7013, 4205, 6153, 5687, 4920, 5219	6468, 6845, 3536, 4548, 5409, 6382, 2986	MUC_vs_LGG_MUC		7.70032271703046	NA	7.8808185594785201	-0.0751277488438005	0.231051419222652	-0.354656635803894	0.364583415920345	0.39861073818337101	0.999406905200327	0.383987106643357	0.985831128831489	FALSE
Aeromonas	6041, 5114, 7598, 5022, 7308, 5387, 4887	5099, 5454, 5009, 4915, 6322, 6833	5897, 7013, 4205, 6153, 5687, 4920, 5219	6468, 6845, 3536, 4548, 5409, 6382, 2986	L156_4_MUC_vs_LGG_MUC			7.8507721269025499	7.8677255139695301	0.0186122323516411	0.210587876443816	0.109530487052917	0.441558474869782	0.752263120016605	1	0.61858063811188801	1	FALSE
Aeropyrum	46, 36, 48, 62, 74, 48, 40	51, 50, 42, 77, 72, 70	52, 65, 23, 56, 72, 21, 79	83, 83, 70, 69, 101, 69, 24	NC_vs_MUC	1.67185057357417	1.03133736771195	NA	NA	-0.595728301230441	0.860819591112997	-0.72055190925330603	0.209354301720432	8.1560483867175307E-2	0.771274083178412	8.6451959498834496E-2	0.729761061603668	FALSE
Aeropyrum	46, 36, 48, 62, 74, 48, 40	51, 50, 42, 77, 72, 70	52, 65, 23, 56, 72, 21, 79	83, 83, 70, 69, 101, 69, 24	NC_vs_L156_4_MUC	1.6955584921186		0.95943161071980898	NA	-0.697473084800338	0.634784346373754	-1.0165933951417301	0.151447941747904	3.6873970967189897E-2	0.662224325203121	3.9622486888111902E-2	0.661571862915924	FALSE
Aeropyrum	46, 36, 48, 62, 74, 48, 40	51, 50, 42, 77, 72, 70	52, 65, 23, 56, 72, 21, 79	83, 83, 70, 69, 101, 69, 24	NC_vs_LGG_MUC	1.53320798432406		NA	1.2413418105910901	-0.323646935540577	0.614562961212753	-0.48713717751027102	0.276041825000406	0.28571212050770001	0.997859422470631	0.25969733391608402	0.997376987111726	FALSE
Aeropyrum	46, 36, 48, 62, 74, 48, 40	51, 50, 42, 77, 72, 70	52, 65, 23, 56, 72, 21, 79	83, 83, 70, 69, 101, 69, 24	MUC_vs_L156_4_MUC		1.14932415402905	1.0218821743320301	NA	0.0314694967494553	0.782160748904493	4.3975822898754097E-2	0.482142864566691	0.85626208670551396	1	0.82375437062937096	1	FALSE
Aeropyrum	46, 36, 48, 62, 74, 48, 40	51, 50, 42, 77, 72, 70	52, 65, 23, 56, 72, 21, 79	83, 83, 70, 69, 101, 69, 24	MUC_vs_LGG_MUC		1.00866340594569	NA	1.3061319242470499	-0.308529572357125	0.7649592496211	-0.33714955274999697	0.340259840275115	0.27487687186922199	0.987441502211303	0.35274621212121199	0.964445108691382	FALSE
Aeropyrum	46, 36, 48, 62, 74, 48, 40	51, 50, 42, 77, 72, 70	52, 65, 23, 56, 72, 21, 79	83, 83, 70, 69, 101, 69, 24	L156_4_MUC_vs_LGG_MUC			0.89096327594109903	1.2774021276126599	0.342842731177798	0.506817220579916	0.589720251427445	0.24155863982662	0.16061498294941601	0.998617100161547	0.13212048368298401	0.919389217050977	FALSE
Aerosticca	88, 52, 101, 40, 91, 91, 72	47, 49, 63, 36, 90, 79	59, 102, 46, 72, 70, 34, 85	66, 83, 76, 28, 73, 88, 39	NC_vs_MUC	1.5244102965998	1.39559848583777	NA	NA	-0.0870936793331865	0.727872278042749	-0.112265149213345	0.436525639139513	0.713012705283392	1	0.70622086247086302	1	FALSE
Aerosticca	88, 52, 101, 40, 91, 91, 72	47, 49, 63, 36, 90, 79	59, 102, 46, 72, 70, 34, 85	66, 83, 76, 28, 73, 88, 39	NC_vs_L156_4_MUC	1.5746448211405		1.6536755518012001	NA	0.031644359781656	0.665915822240326	4.4667048829489901E-2	0.474387538454592	0.84021139354353402	1	0.78797894813519798	0.999495276711114	FALSE
Aerosticca	88, 52, 101, 40, 91, 91, 72	47, 49, 63, 36, 90, 79	59, 102, 46, 72, 70, 34, 85	66, 83, 76, 28, 73, 88, 39	NC_vs_LGG_MUC	1.43564357351302		NA	1.1984082759935499	-0.232584901649025	0.723737161947436	-0.289455974601116	0.350649442840829	0.51688997223384303	1	0.511982808857809	1	FALSE
Aerosticca	88, 52, 101, 40, 91, 91, 72	47, 49, 63, 36, 90, 79	59, 102, 46, 72, 70, 34, 85	66, 83, 76, 28, 73, 88, 39	MUC_vs_L156_4_MUC		1.52638883328183	1.7016015987228701	NA	-0.136893560494961	0.649452900522496	-0.20730241447929501	0.39955361488831	0.54080520666361698	0.9983838095521	0.54160748106060597	0.98481630480932	FALSE
Aerosticca	88, 52, 101, 40, 91, 91, 72	47, 49, 63, 36, 90, 79	59, 102, 46, 72, 70, 34, 85	66, 83, 76, 28, 73, 88, 39	MUC_vs_LGG_MUC		1.39495538296498	NA	1.29431873972534	0.0795655619128901	0.690135523784832	9.0815266804807698E-2	0.457142881415775	0.78950940975380302	1	0.79702068764568801	1	FALSE
Aerosticca	88, 52, 101, 40, 91, 91, 72	47, 49, 63, 36, 90, 79	59, 102, 46, 72, 70, 34, 85	66, 83, 76, 28, 73, 88, 39	L156_4_MUC_vs_LGG_MUC			1.5911743892116501	1.2834896063317101	-0.238588957936061	0.613356259789265	-0.38168859559858997	0.348052042170242	0.38398224960668598	0.999413858281902	0.416866987179487	0.996933931216805	FALSE
Aerosvirus	5, 9, 7, 3, 17, 13, 3	2, 2, 4, 2, 2, 3	2, 2, 0, 2, 1, 5, 2	4, 3, 8, 2, 12, 1, 3	NC_vs_MUC	-2.57055744686839	-3.73072838601123	NA	NA	-1.33939120625742	2.25791518187008	-0.50430706996531405	0.258352023423977	0.17202350067133099	0.857691462286983	0.19885453088578101	0.841607305798263	FALSE
Aerosvirus	5, 9, 7, 3, 17, 13, 3	2, 2, 4, 2, 2, 3	2, 2, 0, 2, 1, 5, 2	4, 3, 8, 2, 12, 1, 3	NC_vs_L156_4_MUC	-2.45069928231981		-1.8092876893488701	NA	0.58794983766539	1.79944988742839	0.28426245731007699	0.372767913627697	0.41258353081348098	0.953685799295995	0.44005863927738897	0.925303747217731	FALSE
Aerosvirus	5, 9, 7, 3, 17, 13, 3	2, 2, 4, 2, 2, 3	2, 2, 0, 2, 1, 5, 2	4, 3, 8, 2, 12, 1, 3	NC_vs_LGG_MUC	-2.70739399338115		NA	-3.2739493787397	-0.6686752822848	2.00297687061633	-0.31935958819402899	0.358441644961698	0.43626382886204901	0.999057412913931	0.44187062937062899	0.995484620167211	FALSE
Aerosvirus	5, 9, 7, 3, 17, 13, 3	2, 2, 4, 2, 2, 3	2, 2, 0, 2, 1, 5, 2	4, 3, 8, 2, 12, 1, 3	MUC_vs_L156_4_MUC		-3.65236786046438	-1.72492715171613	NA	-1.88972667723628	1.80915254129892	-0.99041443206521995	0.118040468226514	3.8844296106751101E-2	0.731049198130972	2.22037077505828E-2	0.393193754520824	FALSE
Aerosvirus	5, 9, 7, 3, 17, 13, 3	2, 2, 4, 2, 2, 3	2, 2, 0, 2, 1, 5, 2	4, 3, 8, 2, 12, 1, 3	MUC_vs_LGG_MUC		-3.73802721565854	NA	-3.2106238824681301	-0.444762850890829	1.77890258549626	-0.17684366407893601	0.395833394872951	0.465904827517721	0.963961608544797	0.50310496794871795	0.910467774207619	FALSE
Aerosvirus	5, 9, 7, 3, 17, 13, 3	2, 2, 4, 2, 2, 3	2, 2, 0, 2, 1, 5, 2	4, 3, 8, 2, 12, 1, 3	L156_4_MUC_vs_LGG_MUC			-1.8399179198290101	-3.2650010487990802	-1.46375188565818	1.4295382089628	-0.94240067233934499	0.143229577422349	5.3624210867750599E-2	0.846815269573914	6.6925262237762198E-2	0.788446218322675	FALSE
Aestuariispira	172, 204, 325, 177, 166, 143, 174	187, 127, 147, 149, 128, 176	201, 228, 222, 221, 239, 135, 196	134, 128, 63, 102, 160, 187, 102	NC_vs_MUC	2.41751035690156	2.98929638660152	NA	NA	0.617575484885234	0.510280241089293	1.1063440300679399	0.107143283412675	1.31259204568921E-2	0.375128139597001	1.20647581585082E-2	0.245248004213076	FALSE
Aestuariispira	172, 204, 325, 177, 166, 143, 174	187, 127, 147, 149, 128, 176	201, 228, 222, 221, 239, 135, 196	134, 128, 63, 102, 160, 187, 102	NC_vs_L156_4_MUC	2.44959105355891		3.0105826149310801	NA	0.444998251004217	0.564786413014144	0.80011679662583701	0.191964491848593	6.6904055025365103E-2	0.629586138132245	6.1293524184149198E-2	0.489116562888083	FALSE
Aestuariispira	172, 204, 325, 177, 166, 143, 174	187, 127, 147, 149, 128, 176	201, 228, 222, 221, 239, 135, 196	134, 128, 63, 102, 160, 187, 102	NC_vs_LGG_MUC	2.29810407337733		NA	2.51853496020588	0.206629027113265	0.468074910143935	0.380385830029008	0.337662439684174	0.28623833539469401	1	0.34212922494172499	0.991986327153533	FALSE
Aestuariispira	172, 204, 325, 177, 166, 143, 174	187, 127, 147, 149, 128, 176	201, 228, 222, 221, 239, 135, 196	134, 128, 63, 102, 160, 187, 102	MUC_vs_L156_4_MUC		3.08713734953468	3.0693543731423998	NA	0.119454415211569	0.542653478968798	0.20169271227313401	0.420935445546788	0.504672696878112	1	0.66727673368298401	1	FALSE
Aestuariispira	172, 204, 325, 177, 166, 143, 174	187, 127, 147, 149, 128, 176	201, 228, 222, 221, 239, 135, 196	134, 128, 63, 102, 160, 187, 102	MUC_vs_LGG_MUC		2.97048155967048	NA	2.6135518623976601	0.36462865991543	0.448623943583284	0.81549081540252	0.195312773898914	7.1843837496541704E-2	0.826837859445011	8.6529356060606105E-2	0.838304497687581	FALSE
Aestuariispira	172, 204, 325, 177, 166, 143, 174	187, 127, 147, 149, 128, 176	201, 228, 222, 221, 239, 135, 196	134, 128, 63, 102, 160, 187, 102	L156_4_MUC_vs_LGG_MUC			2.9496497208041901	2.5946452149471599	-0.279427378905035	0.513237428289869	-0.48310038844595499	0.322916781096678	0.28085493391436001	0.999444873609244	0.33412550990675999	1	FALSE
Afipia	341, 212, 332, 182, 278, 303, 222	292, 250, 225, 200, 329, 305	334, 356, 305, 328, 303, 178, 248	219, 222, 123, 190, 166, 181, 96	NC_vs_MUC	2.90840969109819	3.57381575925726	NA	NA	0.636736701813342	0.393674167303796	1.51603374149809	0.0892862385708908	4.3674240194778299E-3	0.219051043393992	5.7501092657342903E-3	0.165979119002475	FALSE
Afipia	341, 212, 332, 182, 278, 303, 222	292, 250, 225, 200, 329, 305	334, 356, 305, 328, 303, 178, 248	219, 222, 123, 190, 166, 181, 96	NC_vs_L156_4_MUC	2.92711307925738		3.3978260103219502	NA	0.434671661807188	0.351790053872043	1.1541588329107499	0.0979960156300356	1.3017360023760799E-2	0.335279444006048	1.30572552447553E-2	0.218453575954541	FALSE
Afipia	341, 212, 332, 182, 278, 303, 222	292, 250, 225, 200, 329, 305	334, 356, 305, 328, 303, 178, 248	219, 222, 123, 190, 166, 181, 96	NC_vs_LGG_MUC	2.804423874651		NA	3.3938457925249899	0.570747907803106	0.357110261573321	1.4851335381778601	0.0545466685010903	4.8740567844457504E-3	0.686821597203015	4.3615238927739103E-3	0.355508624675688	FALSE
Afipia	341, 212, 332, 182, 278, 303, 222	292, 250, 225, 200, 329, 305	334, 356, 305, 328, 303, 178, 248	219, 222, 123, 190, 166, 181, 96	MUC_vs_L156_4_MUC		3.68322897047068	3.4614853759284898	NA	0.193239109549619	0.432217306968346	0.41816930552868697	0.336302971111826	0.34970369710815302	1	0.31515879953379999	1	FALSE
Afipia	341, 212, 332, 182, 278, 303, 222	292, 250, 225, 200, 329, 305	334, 356, 305, 328, 303, 178, 248	219, 222, 123, 190, 166, 181, 96	MUC_vs_LGG_MUC		3.56867987074824	NA	3.4869540979649001	0.084540784129854	0.437525435855537	0.20200744384855299	0.406250054912278	0.72084245542414405	1	0.68498688811188801	1	FALSE
Afipia	341, 212, 332, 182, 278, 303, 222	292, 250, 225, 200, 329, 305	334, 356, 305, 328, 303, 178, 248	219, 222, 123, 190, 166, 181, 96	L156_4_MUC_vs_LGG_MUC			3.3549171146205801	3.4781268193676498	0.11068647927975	0.412553200535011	0.25886582936264702	0.3688312480254	0.54122518116569296	1	0.46522618006993	1	FALSE
Afonbuvirus	23, 5, 12, 11, 11, 22, 11	31, 16, 22, 37, 10, 9	29, 18, 21, 12, 11, 26, 13	35, 15, 17, 13, 13, 33, 3	NC_vs_MUC	-0.477760110717041	-0.489748526117097	NA	NA	-0.0381774139977367	1.18530022324574	-2.6131440123706301E-2	0.487750561859307	0.79096950302256497	1	0.84428722319347305	1	FALSE
Afonbuvirus	23, 5, 12, 11, 11, 22, 11	31, 16, 22, 37, 10, 9	29, 18, 21, 12, 11, 26, 13	35, 15, 17, 13, 13, 33, 3	NC_vs_L156_4_MUC	-0.444055131826209		-1.00244776272573	NA	-0.545847834714353	1.27408752982498	-0.40501305141177002	0.323660797903012	0.37968301543481903	0.982548126257317	0.34076340326340299	0.983807766432252	FALSE
Afonbuvirus	23, 5, 12, 11, 11, 22, 11	31, 16, 22, 37, 10, 9	29, 18, 21, 12, 11, 26, 13	35, 15, 17, 13, 13, 33, 3	NC_vs_LGG_MUC	-0.535997716300155		NA	-0.36940671233755201	0.114539026581248	1.37029266584551	6.7651022447779804E-2	0.459740282522272	0.76274930213905801	1	0.74460045163170197	1	FALSE
Afonbuvirus	23, 5, 12, 11, 11, 22, 11	31, 16, 22, 37, 10, 9	29, 18, 21, 12, 11, 26, 13	35, 15, 17, 13, 13, 33, 3	MUC_vs_L156_4_MUC		-0.378939441836659	-0.87613548189542501	NA	0.481314277759045	1.10567316622515	0.41891176774960098	0.296213909480043	0.25160125306495401	0.997010078476149	0.32263439685314699	0.997133493755262	FALSE
Afonbuvirus	23, 5, 12, 11, 11, 22, 11	31, 16, 22, 37, 10, 9	29, 18, 21, 12, 11, 26, 13	35, 15, 17, 13, 13, 33, 3	MUC_vs_LGG_MUC		-0.482852408536184	NA	-0.271616831745705	-0.218155258326995	1.21883911848498	-0.14975305204863201	0.434895870760785	0.76036020658433401	1	0.66939831002330996	0.998137991485957	FALSE
Afonbuvirus	23, 5, 12, 11, 11, 22, 11	31, 16, 22, 37, 10, 9	29, 18, 21, 12, 11, 26, 13	35, 15, 17, 13, 13, 33, 3	L156_4_MUC_vs_LGG_MUC			-1.0608912679232501	-0.27339776656425702	0.712539070750383	1.32284560654105	0.518934961796789	0.296104033600473	0.24424618815759599	0.999888863282004	0.22322078962704001	0.981033480499033	FALSE
Agarilytica	127, 215, 262, 186, 221, 194, 126	106, 142, 144, 141, 105, 162	185, 143, 111, 166, 75, 110, 119	201, 130, 91, 144, 174, 186, 68	NC_vs_MUC	2.69076849151111	2.35969926158698	NA	NA	-0.300402210366473	0.464516572651068	-0.62714177889522804	0.256696560933525	0.14449584674622801	0.858426821564003	0.17464761800699299	0.86097826138024	FALSE
Agarilytica	127, 215, 262, 186, 221, 194, 126	106, 142, 144, 141, 105, 162	185, 143, 111, 166, 75, 110, 119	201, 130, 91, 144, 174, 186, 68	NC_vs_L156_4_MUC	2.73060641640276		2.8757844296148498	NA	0.23918567026628	0.447028781727746	0.51614843636888297	0.30066824941264	0.207467686551638	0.914681550714526	0.20399002039627001	0.830647718075982	FALSE
Agarilytica	127, 215, 262, 186, 221, 194, 126	106, 142, 144, 141, 105, 162	185, 143, 111, 166, 75, 110, 119	201, 130, 91, 144, 174, 186, 68	NC_vs_LGG_MUC	2.59401172890287		NA	2.41344238868037	-0.164645688376487	0.422389007181065	-0.37275778745997901	0.335937603905084	0.40505261507414198	0.999029152930749	0.399839743589744	0.997798076923077	FALSE
Agarilytica	127, 215, 262, 186, 221, 194, 126	106, 142, 144, 141, 105, 162	185, 143, 111, 166, 75, 110, 119	201, 130, 91, 144, 174, 186, 68	MUC_vs_L156_4_MUC		2.46309019400932	2.9422201044273502	NA	-0.507631427978059	0.453287696234562	-1.1133942223801001	0.109375416238755	1.32862178468992E-2	0.608543726234431	1.2133049242424299E-2	0.36529198219764	FALSE
Agarilytica	127, 215, 262, 186, 221, 194, 126	106, 142, 144, 141, 105, 162	185, 143, 111, 166, 75, 110, 119	201, 130, 91, 144, 174, 186, 68	MUC_vs_LGG_MUC		2.33389473169411	NA	2.4937515479064798	-0.134472356340313	0.414633062327612	-0.31188764901839799	0.366233847235641	0.464769370940325	0.997619533911097	0.45622996794871801	0.974533297167605	FALSE
Agarilytica	127, 215, 262, 186, 221, 194, 126	106, 142, 144, 141, 105, 162	185, 143, 111, 166, 75, 110, 119	201, 130, 91, 144, 174, 186, 68	L156_4_MUC_vs_LGG_MUC			2.8277650284105902	2.4873468533688001	-0.400110218125457	0.440573004285953	-0.81188016850815004	0.176623689155896	5.0576684365385899E-2	0.900901720023715	6.8846518065268106E-2	0.880841483805672	FALSE
Agarivorans	225, 278, 286, 220, 275, 270, 226	269, 224, 296, 266, 214, 229	552, 287, 297, 333, 310, 252, 268	334, 332, 183, 227, 223, 306, 163	NC_vs_MUC	3.50210346838116	3.58741327157218	NA	NA	0.147705057080608	0.352633233720609	0.32812666546617902	0.354120333171539	0.27005427885626798	0.99185739975187	0.40294015879953399	0.972798233536785	FALSE
Agarivorans	225, 278, 286, 220, 275, 270, 226	269, 224, 296, 266, 214, 229	552, 287, 297, 333, 310, 252, 268	334, 332, 183, 227, 223, 306, 163	NC_vs_L156_4_MUC	3.51530862521237		3.3264549106246801	NA	-0.178440692315688	0.260476232051041	-0.64787503543991498	0.238839434831137	0.126037913873629	0.881249287389879	0.15457459207459201	0.877008802741227	FALSE
Agarivorans	225, 278, 286, 220, 275, 270, 226	269, 224, 296, 266, 214, 229	552, 287, 297, 333, 310, 252, 268	334, 332, 183, 227, 223, 306, 163	NC_vs_LGG_MUC	3.39554702327516		NA	3.3208214922025698	-0.0861715275397854	0.302309209413817	-0.26969447895395499	0.381818252192457	0.44516362008886301	1	0.57242497086247102	1	FALSE
Agarivorans	225, 278, 286, 220, 275, 270, 226	269, 224, 296, 266, 214, 229	552, 287, 297, 333, 310, 252, 268	334, 332, 183, 227, 223, 306, 163	MUC_vs_L156_4_MUC		3.69988176789549	3.4083880459323002	NA	0.308430714899718	0.365907562205662	0.83636691162461496	0.171492443828122	4.4380658908477699E-2	0.896094248011339	5.7523856351981401E-2	0.83030907679921	FALSE
Agarivorans	225, 278, 286, 220, 275, 270, 226	269, 224, 296, 266, 214, 229	552, 287, 297, 333, 310, 252, 268	334, 332, 183, 227, 223, 306, 163	MUC_vs_LGG_MUC		3.57410586054544	NA	3.38586736974902	0.273381097134401	0.430046947191095	0.61138557314803199	0.252604351804582	0.11620664202844599	0.944664689398557	0.18572443181818199	0.969334438275806	FALSE
Agarivorans	225, 278, 286, 220, 275, 270, 226	269, 224, 296, 266, 214, 229	552, 287, 297, 333, 310, 252, 268	334, 332, 183, 227, 223, 306, 163	L156_4_MUC_vs_LGG_MUC			3.2761786218094602	3.4016191283264101	0.0865850050683088	0.332376486314328	0.21953600773986501	0.401041724871819	0.63280799316995595	1	0.57789736305361294	0.999282081201655	FALSE
Agatevirus	7, 16, 6, 28, 1, 6, 0	11, 2, 11, 2, 0, 4	2, 7, 7, 10, 4, 4, 6	9, 9, 2, 9, 13, 10, 17	NC_vs_MUC	-1.31934036138229	-2.08666657697952	NA	NA	-0.822155432987334	1.48431563295088	-0.56358699789234201	0.242761837256668	0.18235996524741099	0.835189420062867	0.17321350524475501	0.802711516812204	FALSE
Agatevirus	7, 16, 6, 28, 1, 6, 0	11, 2, 11, 2, 0, 4	2, 7, 7, 10, 4, 4, 6	9, 9, 2, 9, 13, 10, 17	NC_vs_L156_4_MUC	-1.31129793862337		-2.04751515442786	NA	-0.840334472850893	2.45360217561721	-0.288361343875981	0.357142921730182	0.30717569141189499	1	0.42483883304195802	0.994958151972987	FALSE
Agatevirus	7, 16, 6, 28, 1, 6, 0	11, 2, 11, 2, 0, 4	2, 7, 7, 10, 4, 4, 6	9, 9, 2, 9, 13, 10, 17	NC_vs_LGG_MUC	-1.40862416168881		NA	-2.8104801486318598	-1.41162688960136	2.32763236024183	-0.50604641267792305	0.24155863982662	0.16969389002098201	0.99962980596935	0.189776369463869	0.994611305006851	FALSE
Agatevirus	7, 16, 6, 28, 1, 6, 0	11, 2, 11, 2, 0, 4	2, 7, 7, 10, 4, 4, 6	9, 9, 2, 9, 13, 10, 17	MUC_vs_L156_4_MUC		-1.97438335047429	-1.9854790453928099	NA	-0.0548174759703937	2.36842370373588	-1.87694640874118E-2	0.491071432279793	0.74077165252592603	1	0.80467839452214496	1	FALSE
Agatevirus	7, 16, 6, 28, 1, 6, 0	11, 2, 11, 2, 0, 4	2, 7, 7, 10, 4, 4, 6	9, 9, 2, 9, 13, 10, 17	MUC_vs_LGG_MUC		-2.10873179931602	NA	-2.7219641978107099	0.449923466544597	2.14001956127752	0.15203136213412599	0.418181865446157	0.50650907218949903	1	0.68455893065268103	1	FALSE
Agatevirus	7, 16, 6, 28, 1, 6, 0	11, 2, 11, 2, 0, 4	2, 7, 7, 10, 4, 4, 6	9, 9, 2, 9, 13, 10, 17	L156_4_MUC_vs_LGG_MUC			-2.08530932712562	-2.83226340664481	-0.624136603971264	3.25879949784846	-0.175619041617738	0.408854219947247	0.66358252102826598	1	0.65930944055944096	1	FALSE
Aggregatibacter	369, 344, 509, 241, 441, 505, 301	432, 350, 352, 463, 436, 447	470, 340, 256, 393, 305, 310, 336	444, 562, 287, 326, 307, 457, 227	NC_vs_MUC	4.02680183982543	3.73725068090725	NA	NA	-0.284117750370021	0.276646282698067	-0.95918820696606899	0.160356608117068	3.6337718737167297E-2	0.563923017287204	4.6005426864801899E-2	0.57031125036856	FALSE
Aggregatibacter	369, 344, 509, 241, 441, 505, 301	432, 350, 352, 463, 436, 447	470, 340, 256, 393, 305, 310, 336	444, 562, 287, 326, 307, 457, 227	NC_vs_L156_4_MUC	4.04953023906139		3.8944749415653699	NA	-0.154363051393231	0.334095865038005	-0.45368391854704299	0.311804099540669	0.239944769062688	0.99130087405804	0.26415901806526798	0.985878017367061	FALSE
Aggregatibacter	369, 344, 509, 241, 441, 505, 301	432, 350, 352, 463, 436, 447	470, 340, 256, 393, 305, 310, 336	444, 562, 287, 326, 307, 457, 227	NC_vs_LGG_MUC	3.91899600126092		NA	3.99173472658204	0.0626534181411156	0.298215266792721	0.20833160193355599	0.395833394872951	0.55269608046916197	0.999842453040814	0.53161421911421902	0.996267289392569	FALSE
Aggregatibacter	369, 344, 509, 241, 441, 505, 301	432, 350, 352, 463, 436, 447	470, 340, 256, 393, 305, 310, 336	444, 562, 287, 326, 307, 457, 227	MUC_vs_L156_4_MUC		3.84870982726661	3.9837014395967199	NA	-0.134892639155828	0.279777253934027	-0.46232845920349702	0.339285788703532	0.34822255303379102	0.989622383953175	0.30911276223776202	0.935582029227991	FALSE
Aggregatibacter	369, 344, 509, 241, 441, 505, 301	432, 350, 352, 463, 436, 447	470, 340, 256, 393, 305, 310, 336	444, 562, 287, 326, 307, 457, 227	MUC_vs_LGG_MUC		3.71764890660252	NA	4.0672214753900198	-0.345229887420175	0.241191012964223	-1.3702744006252701	0.0779229035467022	7.8664686207247994E-3	0.414322534215215	8.3679341491841603E-3	0.25308060799389	FALSE
Aggregatibacter	369, 344, 509, 241, 441, 505, 301	432, 350, 352, 463, 436, 447	470, 340, 256, 393, 305, 310, 336	444, 562, 287, 326, 307, 457, 227	L156_4_MUC_vs_LGG_MUC			3.8456839034063699	4.04966508771777	0.206323707432401	0.295988778434869	0.72815025679990697	0.216146070037909	9.9705926535444703E-2	0.998847355381637	9.8694274475524493E-2	0.925677755635011	FALSE
Aggregatimonas	223, 136, 249, 213, 275, 133, 174	128, 94, 114, 132, 158, 162	139, 205, 91, 146, 190, 134, 192	184, 154, 167, 163, 163, 206, 93	NC_vs_MUC	2.81958738517769	2.55118714974608	NA	NA	-0.241813859610222	0.510363932786933	-0.45041722326517503	0.332589364000179	0.21917992063412001	0.964097614849211	0.30082222465035002	0.976757443101445	FALSE
Aggregatimonas	223, 136, 249, 213, 275, 133, 174	128, 94, 114, 132, 158, 162	139, 205, 91, 146, 190, 134, 192	184, 154, 167, 163, 163, 206, 93	NC_vs_L156_4_MUC	2.84658654373515		3.0740488052131201	NA	0.142858245176058	0.531775074857953	0.251493883356605	0.381696480604547	0.71980412571151697	1	0.52019139714452201	0.99654078060288	FALSE
Aggregatimonas	223, 136, 249, 213, 275, 133, 174	128, 94, 114, 132, 158, 162	139, 205, 91, 146, 190, 134, 192	184, 154, 167, 163, 163, 206, 93	NC_vs_LGG_MUC	2.71373894747177		NA	2.3615646330227098	-0.372564206904221	0.370047515681097	-1.0190713792481501	0.111979717958384	2.36247137229946E-2	0.933202915458008	3.68953962703963E-2	0.840372006596964	FALSE
Aggregatimonas	223, 136, 249, 213, 275, 133, 174	128, 94, 114, 132, 158, 162	139, 205, 91, 146, 190, 134, 192	184, 154, 167, 163, 163, 206, 93	MUC_vs_L156_4_MUC		2.65628958755262	3.15792320473432	NA	-0.336755589327355	0.572079720846501	-0.58884089927418204	0.25167051487903	0.165386814780041	0.977047433095505	0.13209771998834499	0.832066135751603	FALSE
Aggregatimonas	223, 136, 249, 213, 275, 133, 174	128, 94, 114, 132, 158, 162	139, 205, 91, 146, 190, 134, 192	184, 154, 167, 163, 163, 206, 93	MUC_vs_LGG_MUC		2.53210312682668	NA	2.44952671714409	0.163346559205859	0.460076029167785	0.32498590484071199	0.364583415920345	0.39229122737085698	0.998557397980365	0.53133194930069905	0.999452017928705	FALSE
Aggregatimonas	223, 136, 249, 213, 275, 133, 174	128, 94, 114, 132, 158, 162	139, 205, 91, 146, 190, 134, 192	184, 154, 167, 163, 163, 206, 93	L156_4_MUC_vs_LGG_MUC			3.00037960016917	2.43682422857019	-0.530762327024438	0.456698435810499	-1.0009233653943199	0.166234104697145	3.1200657042896301E-2	0.865576258823151	7.3035037878787901E-2	0.927352670364064	FALSE
Agreia	76, 83, 168, 70, 142, 79, 135	62, 103, 56, 130, 103, 96	119, 138, 79, 91, 100, 44, 73	92, 88, 36, 59, 105, 90, 42	NC_vs_MUC	1.67274198926956	1.90819922009976	NA	NA	0.221695901225481	0.58956532943542	0.33664080879927799	0.3608018441099	0.51965001442695302	0.999422222673256	0.37645232371794901	0.980712016341739	FALSE
Agreia	76, 83, 168, 70, 142, 79, 135	62, 103, 56, 130, 103, 96	119, 138, 79, 91, 100, 44, 73	92, 88, 36, 59, 105, 90, 42	NC_vs_L156_4_MUC	1.68771864292264		1.90862179416903	NA	0.281370870055766	0.592764465030866	0.46477980443257	0.282850890135748	0.16363238090221299	0.837857024016293	0.21717930506993	0.786768262768776	FALSE
Agreia	76, 83, 168, 70, 142, 79, 135	62, 103, 56, 130, 103, 96	119, 138, 79, 91, 100, 44, 73	92, 88, 36, 59, 105, 90, 42	NC_vs_LGG_MUC	1.56792971671307		NA	1.8158847153277	0.239795762601722	0.584246935398261	0.35898723346637201	0.325520945610412	0.40264627237008499	0.999209413143935	0.35143502331002302	0.990112111596925	FALSE
Agreia	76, 83, 168, 70, 142, 79, 135	62, 103, 56, 130, 103, 96	119, 138, 79, 91, 100, 44, 73	92, 88, 36, 59, 105, 90, 42	MUC_vs_L156_4_MUC		2.01394024717442	1.9798157226742401	NA	-0.133003930285679	0.710086144310626	-0.18403209391925601	0.412946465846377	0.51978387285185002	0.998393614173308	0.64996722027971998	0.995568787092306	FALSE
Agreia	76, 83, 168, 70, 142, 79, 135	62, 103, 56, 130, 103, 96	119, 138, 79, 91, 100, 44, 73	92, 88, 36, 59, 105, 90, 42	MUC_vs_LGG_MUC		1.87327877437167	NA	1.88358871765456	-0.0300695885840714	0.687469919778121	-4.90322467076722E-2	0.480519491488215	0.78157688814612203	1	0.78846153846153799	1	FALSE
Agreia	76, 83, 168, 70, 142, 79, 135	62, 103, 56, 130, 103, 96	119, 138, 79, 91, 100, 44, 73	92, 88, 36, 59, 105, 90, 42	L156_4_MUC_vs_LGG_MUC			1.8437955246313	1.89129770352251	-0.081227167797377	0.670195294280104	-0.12586957326495099	0.45194807921503	0.64421130294999795	1	0.77087886072261103	1	FALSE
Agricanvirus	5, 0, 4, 3, 1, 1, 2	0, 1, 3, 0, 0, 2	1, 3, 0, 1, 1, 1, 0	1, 1, 1, 0, 0, 1, 0	NC_vs_MUC	-4.9746772826782	-4.67162123948812	NA	NA	0.316735073973943	3.13595917129371	7.8184795259297599E-2	0.448660735829141	0.67315430826318501	0.990101855031088	0.65694656905594395	0.95621345627362	FALSE
Agricanvirus	5, 0, 4, 3, 1, 1, 2	0, 1, 3, 0, 0, 2	1, 3, 0, 1, 1, 1, 0	1, 1, 1, 0, 0, 1, 0	NC_vs_L156_4_MUC	-4.91382024074395		-3.4554472983242199	NA	1.45963827814075	2.89466707239361	0.42148671044491898	0.285078059976364	0.32675400219613798	0.862556295742026	0.23444329108391601	0.728661936284715	FALSE
Agricanvirus	5, 0, 4, 3, 1, 1, 2	0, 1, 3, 0, 0, 2	1, 3, 0, 1, 1, 1, 0	1, 1, 1, 0, 0, 1, 0	NC_vs_LGG_MUC	-5.1314454604776		NA	-4.7763802307798402	0.261545234738458	3.48857935224461	5.9299423876230599E-2	0.45572919188353	0.75070541660754397	1	0.69851762820512797	0.994692869131219	FALSE
Agricanvirus	5, 0, 4, 3, 1, 1, 2	0, 1, 3, 0, 0, 2	1, 3, 0, 1, 1, 1, 0	1, 1, 1, 0, 0, 1, 0	MUC_vs_L156_4_MUC		-4.56300690556749	-3.3608809667909001	NA	-1.10490672910568	2.90831284828009	-0.30773301434092099	0.338530141331118	0.415738562488288	0.981600448345005	0.32974577505827501	0.916798871136999	FALSE
Agricanvirus	5, 0, 4, 3, 1, 1, 2	0, 1, 3, 0, 0, 2	1, 3, 0, 1, 1, 1, 0	1, 1, 1, 0, 0, 1, 0	MUC_vs_LGG_MUC		-4.65858195621612	NA	-4.8285877461164404	0.00466302697109455	3.40953225769081	2.1724205235375701E-3	0.498701299431443	0.72564317216082597	0.99522400035177	0.80262055652680697	0.992391753994254	FALSE
Agricanvirus	5, 0, 4, 3, 1, 1, 2	0, 1, 3, 0, 0, 2	1, 3, 0, 1, 1, 1, 0	1, 1, 1, 0, 0, 1, 0	L156_4_MUC_vs_LGG_MUC			-3.5257914339538701	-4.7854817174129698	-1.19017936154121	3.28697290973158	-0.286239343360564	0.3350650391146	0.37822766216124798	0.995948394818861	0.40744281759906797	0.985625979852804	FALSE
Agrobacterium	2960, 2884, 3778, 2590, 3557, 2944, 2430	2794, 2608, 2857, 3032, 2984, 3357	2970, 3474, 2396, 3099, 3017, 2968, 2751	3242, 3463, 1755, 2295, 2865, 3531, 1872	NC_vs_MUC	6.91471075500635	6.8558244994261	NA	NA	-0.0338607361619374	0.205966285612577	-0.18549826693274599	0.427616957063853	0.65841063462388505	1	0.68526460518648002	1	FALSE
Agrobacterium	2960, 2884, 3778, 2590, 3557, 2944, 2430	2794, 2608, 2857, 3032, 2984, 3357	2970, 3474, 2396, 3099, 3017, 2968, 2751	3242, 3463, 1755, 2295, 2865, 3531, 1872	NC_vs_L156_4_MUC	6.94218692988059		6.9140382456603797	NA	-0.0409036775776608	0.155173054523678	-0.27071577953321702	0.383928622367016	0.51230535195553195	0.999852503795292	0.53004352418414902	0.998702985456337	FALSE
Agrobacterium	2960, 2884, 3778, 2590, 3557, 2944, 2430	2794, 2608, 2857, 3032, 2984, 3357	2970, 3474, 2396, 3099, 3017, 2968, 2751	3242, 3463, 1755, 2295, 2865, 3531, 1872	NC_vs_LGG_MUC	6.81374938722786		NA	6.8261597740796303	0.00377745422942155	0.123873894107604	2.55780893725772E-2	0.483116892619525	0.62994810009047597	1	0.71742060023309995	0.998416663267291	FALSE
Agrobacterium	2960, 2884, 3778, 2590, 3557, 2944, 2430	2794, 2608, 2857, 3032, 2984, 3357	2970, 3474, 2396, 3099, 3017, 2968, 2751	3242, 3463, 1755, 2295, 2865, 3531, 1872	MUC_vs_L156_4_MUC		6.95762284665808	6.9956940561209597	NA	-0.00151779997759593	0.177047171492207	-1.37986201053011E-2	0.495535716139453	0.87710720824811905	1	0.91308821386946404	1	FALSE
Agrobacterium	2960, 2884, 3778, 2590, 3557, 2944, 2430	2794, 2608, 2857, 3032, 2984, 3357	2970, 3474, 2396, 3099, 3017, 2968, 2751	3242, 3463, 1755, 2295, 2865, 3531, 1872	MUC_vs_LGG_MUC		6.83837007274795	NA	6.9127714458582998	-0.0614667740084096	0.150006044885026	-0.35944484426583501	0.367187580755307	0.40135758166293201	0.998012164378727	0.42589051573426601	0.981262715093701	FALSE
Agrobacterium	2960, 2884, 3778, 2590, 3557, 2944, 2430	2794, 2608, 2857, 3032, 2984, 3357	2970, 3474, 2396, 3099, 3017, 2968, 2751	3242, 3463, 1755, 2295, 2865, 3531, 1872	L156_4_MUC_vs_LGG_MUC			6.8640418540317398	6.89554067628272	0.0430894481879509	0.114324088069548	0.39826201385664001	0.328125110148802	0.223223133047348	0.997887420165121	0.31079727564102599	0.969388647865134	FALSE
Agrococcus	558, 355, 664, 358, 591, 513, 369	311, 451, 267, 337, 470, 488	436, 561, 317, 478, 448, 305, 409	375, 444, 194, 255, 426, 429, 144	NC_vs_MUC	3.78300591597341	4.00258729276039	NA	NA	0.252727528456127	0.407579071461706	0.59220872123007495	0.270089406769482	0.12542669247885399	0.911432965392067	0.15005827505827499	0.840301457423489	FALSE
Agrococcus	558, 355, 664, 358, 591, 513, 369	311, 451, 267, 337, 470, 488	436, 561, 317, 478, 448, 305, 409	375, 444, 194, 255, 426, 429, 144	NC_vs_L156_4_MUC	3.80366168333086		4.2316613525037701	NA	0.424900080693254	0.400869944260491	1.02140289375683	0.122768220728196	1.8491692617615602E-2	0.393668112821374	1.50559076340327E-2	0.254849395303163	FALSE
Agrococcus	558, 355, 664, 358, 591, 513, 369	311, 451, 267, 337, 470, 488	436, 561, 317, 478, 448, 305, 409	375, 444, 194, 255, 426, 429, 144	NC_vs_LGG_MUC	3.68323860841855		NA	3.89105224729335	0.197890179503504	0.46063585265708	0.41369489817410698	0.306493634449153	0.309479515621572	1	0.269686043123543	0.998919863310484	FALSE
Agrococcus	558, 355, 664, 358, 591, 513, 369	311, 451, 267, 337, 470, 488	436, 561, 317, 478, 448, 305, 409	375, 444, 194, 255, 426, 429, 144	MUC_vs_L156_4_MUC		4.12138459361116	4.3038632784846103	NA	-0.160639739780842	0.345638955132856	-0.43591003213290502	0.310267949171972	0.25534929205915402	0.98245141781386	0.24303430944055901	0.934837542882349	FALSE
Agrococcus	558, 355, 664, 358, 591, 513, 369	311, 451, 267, 337, 470, 488	436, 561, 317, 478, 448, 305, 409	375, 444, 194, 255, 426, 429, 144	MUC_vs_LGG_MUC		3.99966551437269	NA	4.0005172407154399	0.0828838577970856	0.434629568861728	0.174713712617724	0.424479210342838	0.65817460888217005	1	0.74849759615384603	1	FALSE
Agrococcus	558, 355, 664, 358, 591, 513, 369	311, 451, 267, 337, 470, 488	436, 561, 317, 478, 448, 305, 409	375, 444, 194, 255, 426, 429, 144	L156_4_MUC_vs_LGG_MUC			4.1691735846846401	3.97316796514093	-0.218250558041142	0.400472881083221	-0.46352572267402198	0.290909233375191	0.20736571373382101	1	0.27933784965035002	0.999400798541021	FALSE
Agromyces	1127, 787, 1312, 814, 1249, 1110, 744	737, 817, 737, 600, 910, 963	760, 1041, 597, 813, 932, 587, 763	872, 887, 498, 615, 875, 843, 468	NC_vs_MUC	4.98068244349332	4.86594213449772	NA	NA	-0.109288952808388	0.267952192454062	-0.34067602811504799	0.341517930294594	0.64780443763413398	1	0.38441506410256399	0.998270081711025	FALSE
Agromyces	1127, 787, 1312, 814, 1249, 1110, 744	737, 817, 737, 600, 910, 963	760, 1041, 597, 813, 932, 587, 763	872, 887, 498, 615, 875, 843, 468	NC_vs_L156_4_MUC	5.00693455284506		5.3092948960820197	NA	0.29720553934062	0.206512881762398	1.3279444261664399	0.0801787619639194	6.8117175119469303E-3	0.276902673431834	6.9429268648018901E-3	0.175794938241376	FALSE
Agromyces	1127, 787, 1312, 814, 1249, 1110, 744	737, 817, 737, 600, 910, 963	760, 1041, 597, 813, 932, 587, 763	872, 887, 498, 615, 875, 843, 468	NC_vs_LGG_MUC	4.88190335852506		NA	4.9948005714793302	0.0780655561459156	0.21681149738663	0.30542669115704302	0.375000075351832	0.76946535826749896	1	0.43047967657342701	0.998033593164616	FALSE
Agromyces	1127, 787, 1312, 814, 1249, 1110, 744	737, 817, 737, 600, 910, 963	760, 1041, 597, 813, 932, 587, 763	872, 887, 498, 615, 875, 843, 468	MUC_vs_L156_4_MUC		4.97388885743446	5.3871119141645698	NA	-0.372165311677568	0.322344219960684	-1.0031266930568901	0.155902274663432	2.61747601319323E-2	0.759628739569855	3.3621976981351998E-2	0.574275739162404	FALSE
Agromyces	1127, 787, 1312, 814, 1249, 1110, 744	737, 817, 737, 600, 910, 963	760, 1041, 597, 813, 932, 587, 763	872, 887, 498, 615, 875, 843, 468	MUC_vs_LGG_MUC		4.84960265358737	NA	5.07928523170267	-0.156482907956025	0.376776588776873	-0.40338413859871097	0.364583415920345	0.54626782042840905	1	0.46413352272727298	0.999596938768363	FALSE
Agromyces	1127, 787, 1312, 814, 1249, 1110, 744	737, 817, 737, 600, 910, 963	760, 1041, 597, 813, 932, 587, 763	872, 887, 498, 615, 875, 843, 468	L156_4_MUC_vs_LGG_MUC			5.2527910767445096	5.06595153250605	-0.219346468640154	0.248050706844929	-0.76396800539982201	0.161039313661114	5.59189339214149E-2	0.949298360218443	5.1172785547785503E-2	0.865858940606051	FALSE
Agtrevirus	13, 7, 2, 8, 15, 22, 2	2, 3, 5, 4, 2, 5	8, 4, 9, 5, 2, 9, 3	15, 22, 7, 9, 11, 20, 16	NC_vs_MUC	-0.690260973660102	-2.21008269193364	NA	NA	-1.49793914760121	1.24265112445977	-1.1394388006410201	0.0959826261678659	1.5351462036244301E-2	0.374952532082249	1.8279246794871799E-2	0.356947548517637	FALSE
Agtrevirus	13, 7, 2, 8, 15, 22, 2	2, 3, 5, 4, 2, 5	8, 4, 9, 5, 2, 9, 3	15, 22, 7, 9, 11, 20, 16	NC_vs_L156_4_MUC	-0.674671324139982		-1.44208712623483	NA	-0.901233130735584	1.37682628960298	-0.56643429751625596	0.245535856870952	0.11465934926188801	0.910509035597277	0.15872668997669001	0.862043936838843	FALSE
Agtrevirus	13, 7, 2, 8, 15, 22, 2	2, 3, 5, 4, 2, 5	8, 4, 9, 5, 2, 9, 3	15, 22, 7, 9, 11, 20, 16	NC_vs_LGG_MUC	-0.82558560275382		NA	-2.8290222445475002	-2.06841980727048	1.15575121336354	-1.7208831821559301	0.0155888488206456	3.5882429293730301E-3	0.566911327101564	2.6861159673659701E-3	0.507404513704556	FALSE
Agtrevirus	13, 7, 2, 8, 15, 22, 2	2, 3, 5, 4, 2, 5	8, 4, 9, 5, 2, 9, 3	15, 22, 7, 9, 11, 20, 16	MUC_vs_L156_4_MUC		-2.11587812220748	-1.3128137588547699	NA	-0.640642522481112	1.73880714935333	-0.32689205188774101	0.337053647123919	0.47827814541726899	0.994692826158062	0.33923823572261103	0.953916386959399	FALSE
Agtrevirus	13, 7, 2, 8, 15, 22, 2	2, 3, 5, 4, 2, 5	8, 4, 9, 5, 2, 9, 3	15, 22, 7, 9, 11, 20, 16	MUC_vs_LGG_MUC		-2.17955269112681	NA	-2.7612753516371802	0.57364177748884	1.50149263771163	0.37310019078170598	0.337662439684174	0.42031119258907101	0.960279051973373	0.44096918706293697	0.948394170634751	FALSE
Agtrevirus	13, 7, 2, 8, 15, 22, 2	2, 3, 5, 4, 2, 5	8, 4, 9, 5, 2, 9, 3	15, 22, 7, 9, 11, 20, 16	L156_4_MUC_vs_LGG_MUC			-1.4460204057361401	-2.7829476805378	-1.22493619524384	1.66917928560122	-0.68290895702143495	0.229166883279393	0.209975333191707	0.969364621379073	0.17241222319347299	0.958502828949834	FALSE
Ahduovirus	1, 12, 0, 1, 0, 0, 0	1, 1, 6, 3, 4, 2	8, 1, 0, 1, 0, 0, 4	1, 1, 4, 1, 0, 1, 0	NC_vs_MUC	-4.52585782972266	-4.47292303590172	NA	NA	-0.190868124159159	3.38431706437957	-4.1178492571235001E-2	0.485523391289699	0.74508713259774995	0.997844880761094	0.79244518502330996	0.998443514284726	FALSE
Ahduovirus	1, 12, 0, 1, 0, 0, 0	1, 1, 6, 3, 4, 2	8, 1, 0, 1, 0, 0, 4	1, 1, 4, 1, 0, 1, 0	NC_vs_L156_4_MUC	-4.47813484576402		-5.3245119894121	NA	-0.95296936448144	3.91253909701888	-0.195515778312049	0.405345252161836	0.60751115103552999	0.997953847661529	0.63057255244755295	0.994175491264964	FALSE
Ahduovirus	1, 12, 0, 1, 0, 0, 0	1, 1, 6, 3, 4, 2	8, 1, 0, 1, 0, 0, 4	1, 1, 4, 1, 0, 1, 0	NC_vs_LGG_MUC	-4.78646578685275		NA	-3.2399939753018399	1.40493081758003	2.52873528919782	0.52136704057060301	0.268229333495862	0.21348588476246499	0.99428211789731	0.22082604895104899	0.905890958812925	FALSE
Ahduovirus	1, 12, 0, 1, 0, 0, 0	1, 1, 6, 3, 4, 2	8, 1, 0, 1, 0, 0, 4	1, 1, 4, 1, 0, 1, 0	MUC_vs_L156_4_MUC		-4.53779584873286	-5.1912732405610296	NA	0.546093852334794	4.61440452190363	0.112775966163797	0.441964310140047	0.70924074760354605	1	0.71413352272727304	0.998890580300381	FALSE
Ahduovirus	1, 12, 0, 1, 0, 0, 0	1, 1, 6, 3, 4, 2	8, 1, 0, 1, 0, 0, 4	1, 1, 4, 1, 0, 1, 0	MUC_vs_LGG_MUC		-4.54492842587043	NA	-3.2313449528702902	-1.28078567328938	2.8613451780791	-0.35937025514527299	0.341145933187038	0.27884592771105299	0.97076657539821	0.31535001456876499	0.929752077939692	FALSE
Ahduovirus	1, 12, 0, 1, 0, 0, 0	1, 1, 6, 3, 4, 2	8, 1, 0, 1, 0, 0, 4	1, 1, 4, 1, 0, 1, 0	L156_4_MUC_vs_LGG_MUC			-5.3563852636508598	-3.2282041783536899	2.02723825516287	3.19074310149949	0.53303409441375604	0.260416842416525	0.190939183514615	0.999793530614857	0.18721773018648	0.958821270630391	FALSE
Ahniella	125, 61, 114, 92, 154, 103, 78	126, 95, 61, 92, 114, 153	58, 98, 61, 77, 122, 74, 100	108, 91, 53, 64, 72, 91, 41	NC_vs_MUC	1.7044269734047	1.68568058384205	NA	NA	-0.00120328015749571	0.51594829166218	-2.12422823084771E-3	0.5	0.83846097712221401	1	0.82071314102564097	0.997878577338625	FALSE
Ahniella	125, 61, 114, 92, 154, 103, 78	126, 95, 61, 92, 114, 153	58, 98, 61, 77, 122, 74, 100	108, 91, 53, 64, 72, 91, 41	NC_vs_L156_4_MUC	1.72411680699157		2.0389689757579901	NA	0.312542143933403	0.406428571533512	0.67956463984311899	0.232143013122671	0.18348922187177599	0.817626620194778	0.11899949009324	0.616886445483229	FALSE
Ahniella	125, 61, 114, 92, 154, 103, 78	126, 95, 61, 92, 114, 153	58, 98, 61, 77, 122, 74, 100	108, 91, 53, 64, 72, 91, 41	NC_vs_LGG_MUC	1.60885354505548		NA	2.0496704932768099	0.43880651622724	0.452669033084133	0.83226569602600498	0.203125259127342	0.111074012858505	0.992814230190648	7.0840617715617699E-2	0.838743945993634	FALSE
Ahniella	125, 61, 114, 92, 154, 103, 78	126, 95, 61, 92, 114, 153	58, 98, 61, 77, 122, 74, 100	108, 91, 53, 64, 72, 91, 41	MUC_vs_L156_4_MUC		1.79735724919313	2.1276499445794799	NA	-0.322241104570784	0.576127328747552	-0.50407109674660899	0.294642959709544	0.293857836489955	0.99148066510552	0.21533999854312399	0.905328988611983	FALSE
Ahniella	125, 61, 114, 92, 154, 103, 78	126, 95, 61, 92, 114, 153	58, 98, 61, 77, 122, 74, 100	108, 91, 53, 64, 72, 91, 41	MUC_vs_LGG_MUC		1.67531521863356	NA	2.1293143126581602	-0.440771028559849	0.651599574149495	-0.61905901262174801	0.2597404353679	0.187005336856608	0.976881471377172	0.14592438811188799	0.857992972140065	FALSE
Ahniella	125, 61, 114, 92, 154, 103, 78	126, 95, 61, 92, 114, 153	58, 98, 61, 77, 122, 74, 100	108, 91, 53, 64, 72, 91, 41	L156_4_MUC_vs_LGG_MUC			1.9735746946579	2.12154984116335	0.157274992521981	0.532331689577608	0.24361951928268499	0.367187580755307	0.57441467221434095	1	0.457868953962704	1	FALSE
Ahphunavirus	1, 1, 2, 0, 2, 5, 1	3, 0, 1, 1, 0, 0	0, 1, 0, 0, 3, 2, 0	0, 2, 0, 5, 2, 0, 2	NC_vs_MUC	-4.09259881276881	-5.07443310459049	NA	NA	-0.895318790151428	3.9321178250391	-0.21345533880599701	0.386160764136413	0.599398987832231	0.986991788947321	0.56982990967365998	0.984865565727023	FALSE
Ahphunavirus	1, 1, 2, 0, 2, 5, 1	3, 0, 1, 1, 0, 0	0, 1, 0, 0, 3, 2, 0	0, 2, 0, 5, 2, 0, 2	NC_vs_L156_4_MUC	-4.08462207652338		-4.0802523467228102	NA	0.125567878236494	3.07795743256223	2.9751570318595901E-2	0.479910722640361	0.69772076624331503	0.997020074947197	0.772658981643357	0.998795166863998	FALSE
Ahphunavirus	1, 1, 2, 0, 2, 5, 1	3, 0, 1, 1, 0, 0	0, 1, 0, 0, 3, 2, 0	0, 2, 0, 5, 2, 0, 2	NC_vs_LGG_MUC	-4.24270340573415		NA	-5.1173685286742403	-0.813852748595338	3.76103746176223	-0.20560492539964101	0.389610454852299	0.61595266626582201	1	0.58698462995337997	1	FALSE
Ahphunavirus	1, 1, 2, 0, 2, 5, 1	3, 0, 1, 1, 0, 0	0, 1, 0, 0, 3, 2, 0	0, 2, 0, 5, 2, 0, 2	MUC_vs_L156_4_MUC		-5.06472405952611	-3.8786452512003402	NA	-1.03716867494605	3.33150008025431	-0.27156636290319702	0.352678638412194	0.403188932595611	0.987380532531371	0.41343422202797198	0.935222752287984	FALSE
Ahphunavirus	1, 1, 2, 0, 2, 5, 1	3, 0, 1, 1, 0, 0	0, 1, 0, 0, 3, 2, 0	0, 2, 0, 5, 2, 0, 2	MUC_vs_LGG_MUC		-5.11122550725603	NA	-5.0877089267510902	-0.0628516639787335	4.3329285395045	-1.25350376082096E-2	0.493506497157804	0.78083738421272997	0.998973852667487	0.76017992424242398	0.997259921897841	FALSE
Ahphunavirus	1, 1, 2, 0, 2, 5, 1	3, 0, 1, 1, 0, 0	0, 1, 0, 0, 3, 2, 0	0, 2, 0, 5, 2, 0, 2	L156_4_MUC_vs_LGG_MUC			-4.0049598533638902	-4.9166828049042604	-0.96564100942846	3.26329898916862	-0.22568659850836401	0.375000075351832	0.467336871997938	0.997817866895201	0.50649220571095599	0.992166348131194	FALSE
Ahtivirus	0, 0, 0, 0, 1, 1, 0	0, 0, 0, 1, 0, 1	0, 0, 0, 0, 0, 0, 0	0, 0, 0, 0, 0, 1, 1	NC_vs_MUC	-5.76650103883059	-6.88432806656033	NA	NA	-1.09645648176539	4.20187743275195	-0.22748248485057601	0.381696480604547	0.52566808265533305	0.930963591303368	0.56131628787878796	0.923703301226559	FALSE
Ahtivirus	0, 0, 0, 0, 1, 1, 0	0, 0, 0, 1, 0, 1	0, 0, 0, 0, 0, 0, 0	0, 0, 0, 0, 0, 1, 1	NC_vs_L156_4_MUC	-5.87485095665383		-5.86627080997253	NA	-0.16578375452616	4.09202220808153	-3.04925614927903E-2	0.484375006493911	0.74272956736301998	0.988878773445373	0.76041666666666696	0.986766858978082	FALSE
Ahtivirus	0, 0, 0, 0, 1, 1, 0	0, 0, 0, 1, 0, 1	0, 0, 0, 0, 0, 0, 0	0, 0, 0, 0, 0, 1, 1	NC_vs_LGG_MUC	-5.89992292938278		NA	-5.7848836958389702	0.113082000925099	4.11914291281977	2.09694978191633E-2	0.490909096021754	0.75238572121886804	1	0.771880463286713	0.991354080361153	FALSE
Ahtivirus	0, 0, 0, 0, 1, 1, 0	0, 0, 0, 1, 0, 1	0, 0, 0, 0, 0, 0, 0	0, 0, 0, 0, 0, 1, 1	MUC_vs_L156_4_MUC		-6.61591126137247	-5.8611932466683996	NA	-0.518593396400622	4.22350377388823	-0.107419587167681	0.432071298094569	0.61069555978746504	0.97403555967788	0.58864637966200495	0.922932805631552	FALSE
Ahtivirus	0, 0, 0, 0, 1, 1, 0	0, 0, 0, 1, 0, 1	0, 0, 0, 0, 0, 0, 0	0, 0, 0, 0, 0, 1, 1	MUC_vs_LGG_MUC		-6.803568542397	NA	-5.6691231573271601	-1.03504147511001	3.78971507289779	-0.21389171610611599	0.376623450483696	0.54249700164159298	0.951273886369269	0.48595935314685301	0.902678166341125	FALSE
Ahtivirus	0, 0, 0, 0, 1, 1, 0	0, 0, 0, 1, 0, 1	0, 0, 0, 0, 0, 0, 0	0, 0, 0, 0, 0, 1, 1	L156_4_MUC_vs_LGG_MUC			-5.8496544746640096	-5.8151911762788897	0.015123421757572	3.74547857212234	1.67899785134105E-3	0.5	0.76199240583806704	0.999831999462428	0.74171401515151503	0.994145235075146	FALSE
Akanthomyces	393, 365, 535, 365, 508, 374, 362	409, 341, 422, 366, 412, 431	560, 406, 439, 504, 445, 486, 526	488, 616, 317, 346, 395, 429, 339	NC_vs_MUC	4.1571550182579	4.30041548802998	NA	NA	0.0877502777869985	0.325932657441502	0.25447328916341699	0.425389786554162	0.76327011174231696	1	0.64772727272727304	0.999681257606295	FALSE
Akanthomyces	393, 365, 535, 365, 508, 374, 362	409, 341, 422, 366, 412, 431	560, 406, 439, 504, 445, 486, 526	488, 616, 317, 346, 395, 429, 339	NC_vs_L156_4_MUC	4.18613975017182		4.0237942079538103	NA	-0.206094360727381	0.281219504511339	-0.70873706294345695	0.233853160189439	7.6649525627981302E-2	0.828383555351567	0.126766462703963	0.839349293273191	FALSE
Akanthomyces	393, 365, 535, 365, 508, 374, 362	409, 341, 422, 366, 412, 431	560, 406, 439, 504, 445, 486, 526	488, 616, 317, 346, 395, 429, 339	NC_vs_LGG_MUC	4.05354754676563		NA	3.9223342648499302	-0.152147472416131	0.277922691410095	-0.533497491388087	0.27864598892312	0.154379418899346	0.997887215289921	0.24837922494172501	0.99214303910032	FALSE
Akanthomyces	393, 365, 535, 365, 508, 374, 362	409, 341, 422, 366, 412, 431	560, 406, 439, 504, 445, 486, 526	488, 616, 317, 346, 395, 429, 339	MUC_vs_L156_4_MUC		4.4105650982453	4.1134391083424404	NA	0.275421478095846	0.248463817555987	1.0000210373153	0.140625308674554	3.0527915155506399E-2	0.809808687369243	3.2033071095571103E-2	0.76298185849226	FALSE
Akanthomyces	393, 365, 535, 365, 508, 374, 362	409, 341, 422, 366, 412, 431	560, 406, 439, 504, 445, 486, 526	488, 616, 317, 346, 395, 429, 339	MUC_vs_LGG_MUC		4.286576843709	NA	4.0071476824973802	0.244547847485026	0.207572651549614	0.95929344302501196	0.150649734391232	6.1388647971101898E-2	0.770466716296075	6.5431963869463899E-2	0.775269412548194	FALSE
Akanthomyces	393, 365, 535, 365, 508, 374, 362	409, 341, 422, 366, 412, 431	560, 406, 439, 504, 445, 486, 526	488, 616, 317, 346, 395, 429, 339	L156_4_MUC_vs_LGG_MUC			3.9631979419057202	3.9994766464526799	0.0484311099658621	0.223440129760134	0.233113019033895	0.415584464435902	0.60065068046214298	1	0.58006446678321699	0.997024145567069	FALSE
Akihdevirus	0, 0, 3, 1, 11, 0, 1	3, 6, 0, 1, 1, 1	1, 0, 0, 2, 1, 0, 0	1, 0, 6, 1, 0, 1, 1	NC_vs_MUC	-4.55581276991756	-5.17679456882068	NA	NA	-0.844566915426011	3.72797119990998	-0.18170867191412099	0.396436570340035	0.54197464665739004	0.965033031013831	0.55887146707459201	0.963796719677305	FALSE
Akihdevirus	0, 0, 3, 1, 11, 0, 1	3, 6, 0, 1, 1, 1	1, 0, 0, 2, 1, 0, 0	1, 0, 6, 1, 0, 1, 1	NC_vs_L156_4_MUC	-4.4247835749561		-4.54666772613544	NA	-0.249907113458256	3.85820747239145	-6.4777382595216995E-2	0.469933197328667	0.73853262755622096	1	0.82125946969696995	0.999074577199577	FALSE
Akihdevirus	0, 0, 3, 1, 11, 0, 1	3, 6, 0, 1, 1, 1	1, 0, 0, 2, 1, 0, 0	1, 0, 6, 1, 0, 1, 1	NC_vs_LGG_MUC	-4.45425309653005		NA	-4.09592007701331	0.274629936381551	3.20520593130906	7.9517029585166196E-2	0.46875001772985	0.69121139722539404	1	0.68053430944055904	0.996732195987502	FALSE
Akihdevirus	0, 0, 3, 1, 11, 0, 1	3, 6, 0, 1, 1, 1	1, 0, 0, 2, 1, 0, 0	1, 0, 6, 1, 0, 1, 1	MUC_vs_L156_4_MUC		-5.28497557754035	-4.42688425591151	NA	-0.929124596089146	3.96396019985579	-0.20893878836176	0.391982229463867	0.59730862802054596	0.991553294142766	0.52875965180652695	0.962483177137885	FALSE
Akihdevirus	0, 0, 3, 1, 11, 0, 1	3, 6, 0, 1, 1, 1	1, 0, 0, 2, 1, 0, 0	1, 0, 6, 1, 0, 1, 1	MUC_vs_LGG_MUC		-5.35409881334698	NA	-3.97381029346933	-1.49189717370844	3.35087109729063	-0.397616025689985	0.283117033309004	0.33647636262529002	0.945932991002688	0.29756701631701599	0.845806473577435	FALSE
Akihdevirus	0, 0, 3, 1, 11, 0, 1	3, 6, 0, 1, 1, 1	1, 0, 0, 2, 1, 0, 0	1, 0, 6, 1, 0, 1, 1	L156_4_MUC_vs_LGG_MUC			-4.5906253855462396	-4.0188075501656799	0.609857514356541	3.40785415596637	0.14813203773716399	0.442708366141839	0.57229695860237795	1	0.60584207459207495	0.999964778810933	FALSE
Akiravirus	0, 0, 0, 0, 1, 0, 0	0, 0, 0, 0, 0, 0	0, 0, 0, 0, 0, 0, 0	0, 0, 0, 0, 0, 0, 0	NC_vs_L156_4_MUC	-6.48116407547491		-6.3655354373064004	NA	0.0965978140689323	4.22003787706715	2.2466317630851499E-2	0.487750561859307	0.73659624796549705	0.970082645047866	0.69741131264568801	0.946608304259733	FALSE
Akiravirus	0, 0, 0, 0, 1, 0, 0	0, 0, 0, 0, 0, 0	0, 0, 0, 0, 0, 0, 0	0, 0, 0, 0, 0, 0, 0	MUC_vs_L156_4_MUC		-6.81178532287025	-6.1704466548877601	NA	-0.404090660478008	3.94961857424492	-8.6933753448361295E-2	0.452115832894075	0.68014785419676205	0.983873321357815	0.63966437208624705	0.944831766852991	FALSE
Akiravirus	0, 0, 0, 0, 1, 0, 0	0, 0, 0, 0, 0, 0	0, 0, 0, 0, 0, 0, 0	0, 0, 0, 0, 0, 0, 0	L156_4_MUC_vs_LGG_MUC			-6.3214596732693602	-6.8025614739118296	-0.524925032653643	4.23868900359236	-0.115594678030722	0.434895870760785	0.69091657796073402	0.99739222130024	0.69479348776223804	0.991843470702505	FALSE
Akkermansia	4203083, 6848, 1795980, 5832, 5771, 566696, 1837764	3300, 3364, 3220, 4110, 3728, 4230	17072, 226964, 3755, 723767, 4142, 10396, 1620232	4183, 5014, 2018, 3359, 3526, 4530, 2099	NC_vs_MUC	7.25487312102377	9.19382356712976	NA	NA	1.94159988880182	2.99034176339962	1.0304279663644	0.0312516069268098	3.2047283443839301E-2	0.595671210706237	7.5120192307699305E-4	0.0620655222658669	FALSE
Akkermansia	4203083, 6848, 1795980, 5832, 5771, 566696, 1837764	3300, 3364, 3220, 4110, 3728, 4230	17072, 226964, 3755, 723767, 4142, 10396, 1620232	4183, 5014, 2018, 3359, 3526, 4530, 2099	NC_vs_L156_4_MUC	7.28515457742018		14.3691103978401	NA	7.05999026074799	6.20620506280338	1.0973102342130601	0.0200470672414733	2.0045739970634E-2	0.416229720364229	6.9201631701642E-4	0.075726153087194	FALSE
[truncated: 20,713 more rows]
